# Supplementary material for: The prevalence of stroke and depression and factors associated with depression in elderly people with and without stroke
Source: BMC Geriatr. 2016 Oct 7;16:174. doi: 10.1186/s12877-016-0347-6 (PMC5055663; doi:10.1186/s12877-016-0347-6)
Supplement: Additional file 2: — Study data. Contains the data that the present study is based on as a csv file. (CSV 287 kb) [file 12877_2016_347_MOESM2_ESM.csv]

women	finnish	urban	mi	cancer	diabetes	deppadl	depiadl	impvision	imphearing	weightloss	livesalone	noonetalkto	universityed	poorfinances	painprob	lifecrisis	age	stroke	depressed	strata	popinstrata
1	0	0	0	1	0	0	0	0	0	0	1	0	0	0	1	1	80	0	1	16	11
1	0	0	0	0	0	0	0	0	0	0	0	0	0	0	1	0	80	0	0	112	27
0	0	0	1	NA	0	0	0	0	0	0	0	0	0	0	1	0	80	0	0	60	20
0	0	0	1	0	0	0	1	0	0	0	0	0	0	0	1	1	80	1	0	4	9
1	0	0	0	1	0	0	0	0	0	0	1	0	0	0	0	1	80	0	0	24	54
0	0	0	0	1	1	0	0	0	0	0	1	0	0	0	1	0	80	0	0	116	18
0	0	0	1	0	0	0	1	0	0	0	0	0	0	0	1	NA	80	1	0	108	30
0	0	0	0	0	0	1	1	0	0	0	1	1	0	0	1	1	80	1	1	20	35
0	0	0	0	0	0	0	0	0	0	0	0	0	0	0	1	1	80	0	0	60	20
1	0	0	0	0	0	0	0	0	0	0	1	0	1	NA	NA	1	80	0	0	120	20
0	0	0	1	1	0	0	1	0	0	0	0	0	0	0	1	1	80	0	1	92	27
1	0	0	0	1	NA	0	1	0	0	0	0	0	0	0	1	0	80	0	0	104	34
1	0	0	0	0	0	0	0	0	0	0	0	0	1	NA	1	1	80	0	0	24	54
1	0	0	0	1	0	0	0	0	0	0	1	0	1	0	0	1	80	0	0	112	27
0	0	0	0	NA	0	0	1	0	1	0	0	1	NA	0	1	0	80	0	0	20	35
1	0	0	0	0	NA	0	0	1	1	0	0	0	0	0	1	1	80	0	0	112	27
0	0	0	0	0	0	1	1	0	0	0	0	0	0	0	0	0	80	0	0	36	24
0	0	0	0	0	0	0	0	0	0	0	0	0	1	0	1	0	80	0	0	92	27
1	0	0	0	0	0	0	0	0	0	0	1	0	1	0	1	NA	80	0	0	104	34
1	0	0	0	1	0	0	0	0	0	0	1	0	0	0	0	0	80	0	0	96	28
1	0	0	0	0	0	0	0	0	0	0	1	0	0	0	1	0	80	1	0	40	37
0	0	0	0	1	0	0	0	0	0	0	0	0	0	0	1	0	80	0	0	36	24
0	0	0	0	0	0	0	1	0	0	0	0	0	0	0	0	0	80	0	0	44	19
0	0	0	0	0	0	0	1	1	0	0	NA	NA	NA	0	1	1	80	0	0	28	7
0	0	0	0	1	0	1	1	1	0	0	1	0	0	0	1	0	80	0	0	44	19
1	0	0	NA	0	0	0	NA	0	0	0	0	0	0	0	1	0	80	0	0	48	22
1	0	0	0	1	0	1	1	0	0	0	1	0	1	0	1	1	80	0	0	40	37
1	0	0	0	0	0	0	0	0	0	0	1	0	0	0	1	0	80	0	0	72	37
1	0	0	0	0	0	0	1	0	0	0	1	0	0	1	0	0	80	1	0	112	27
0	0	0	1	0	0	0	1	0	0	0	0	0	0	0	1	0	80	0	0	68	27
1	0	0	NA	0	0	0	0	0	0	0	1	0	0	0	1	1	80	0	0	16	11
0	0	0	1	0	1	0	1	0	0	0	0	0	0	0	1	0	80	0	1	12	11
1	0	0	0	0	0	0	0	0	0	NA	1	0	0	0	1	0	80	0	0	32	11
1	0	0	0	0	NA	0	1	0	0	0	1	0	0	0	1	1	80	0	0	40	37
1	0	0	NA	1	NA	1	0	0	0	0	1	0	0	NA	0	1	80	0	0	120	20
0	0	0	0	0	0	0	1	0	0	0	0	0	1	0	1	1	80	1	0	12	11
0	0	0	0	0	0	0	1	0	0	0	0	0	0	0	1	0	80	1	0	20	35
1	0	0	0	0	1	1	1	0	0	0	NA	NA	NA	0	1	1	80	0	0	16	11
0	0	0	0	0	0	0	0	0	0	0	0	0	0	0	1	0	80	0	0	20	35
0	0	0	NA	0	0	0	0	0	0	0	0	0	0	0	0	0	80	0	0	4	9
1	0	0	0	0	NA	0	NA	0	0	0	1	0	NA	0	1	0	80	0	0	104	34
1	0	0	0	1	1	1	1	0	0	0	0	0	0	0	1	0	80	0	1	40	37
1	0	0	0	0	0	0	0	0	0	0	NA	NA	NA	0	0	0	80	0	0	56	36
1	0	0	0	0	0	0	0	0	0	0	0	0	0	0	1	0	80	0	0	96	28
1	0	0	0	0	0	1	1	0	0	0	1	0	0	0	0	1	80	0	1	24	54
0	0	0	1	1	0	0	0	0	0	0	0	0	0	0	1	1	80	0	1	108	30
1	0	0	0	0	0	0	0	0	0	0	1	0	0	0	1	1	80	0	1	96	28
0	0	0	1	0	0	1	1	0	0	0	0	0	0	0	0	1	80	0	1	68	27
1	0	0	NA	1	0	0	1	0	0	0	1	0	0	0	1	0	80	0	0	56	36
1	0	0	0	0	0	0	1	0	0	0	1	0	0	0	1	1	80	0	1	112	27
0	0	0	0	0	0	0	1	0	0	0	1	0	0	NA	0	0	80	0	0	108	30
1	0	0	0	0	0	0	0	0	0	NA	0	0	0	0	1	0	80	0	0	104	34
1	0	0	0	1	0	0	1	0	0	0	1	0	0	0	1	1	80	0	1	72	37
1	0	0	NA	0	NA	0	0	0	0	0	0	0	0	NA	1	NA	80	0	0	24	54
1	0	0	NA	0	0	NA	1	0	0	0	1	0	0	0	1	1	80	0	0	72	37
1	0	0	1	0	NA	0	0	0	0	NA	1	0	0	0	0	1	80	0	0	32	11
1	0	0	1	0	0	0	1	0	0	0	1	0	0	0	1	1	80	1	0	72	37
0	0	0	0	0	NA	0	1	0	0	0	0	0	0	0	1	0	80	0	0	108	30
0	0	0	0	0	0	0	0	0	0	0	1	0	0	0	1	0	80	0	0	108	30
1	0	0	0	0	0	0	NA	0	NA	NA	1	0	0	NA	0	0	80	0	0	112	27
0	0	0	1	0	0	0	1	0	0	1	1	0	1	0	0	0	80	0	0	68	27
1	0	0	0	0	0	0	1	0	0	0	0	0	0	0	1	0	80	0	0	48	22
0	0	0	0	1	0	0	1	0	0	0	0	0	0	0	1	1	80	0	0	20	35
0	0	0	1	0	0	0	NA	0	0	0	0	0	0	0	1	1	80	1	0	100	17
1	0	0	0	0	0	0	0	0	0	0	0	0	0	0	1	1	80	0	0	16	11
1	0	0	0	0	0	0	0	0	0	0	1	0	0	1	0	1	80	0	0	40	37
1	0	0	0	0	0	0	1	0	1	0	NA	NA	NA	1	1	1	80	0	0	112	27
1	0	0	0	0	0	0	1	0	0	0	1	0	0	0	1	NA	80	0	1	64	14
1	0	0	0	0	0	0	1	0	0	0	1	0	0	0	1	1	80	0	0	24	54
0	0	0	0	1	0	0	1	0	0	0	1	0	1	0	1	1	80	0	0	68	27
1	0	0	0	0	0	0	0	0	0	0	1	0	0	0	1	0	80	1	0	96	28
0	0	0	0	0	0	1	1	1	0	0	0	0	0	0	1	0	80	1	1	108	30
0	0	0	1	0	0	0	1	0	0	0	0	0	0	0	1	1	80	0	0	60	20
0	0	0	0	0	0	0	NA	0	0	0	0	0	0	NA	1	0	80	1	1	12	11
1	0	0	0	0	0	0	0	0	0	0	1	0	0	0	1	1	80	0	0	112	27
1	0	0	0	0	0	0	0	0	0	0	1	0	1	0	1	0	80	0	0	104	34
0	0	0	0	1	0	0	0	0	0	0	0	0	0	0	0	0	80	1	0	4	9
1	0	0	0	0	0	0	0	0	0	0	0	0	0	NA	NA	0	80	0	0	8	20
1	0	0	NA	NA	0	0	0	0	0	0	0	0	0	NA	1	0	80	0	0	120	20
0	0	0	0	1	0	0	1	0	0	0	1	0	0	0	1	1	80	0	0	108	30
0	0	0	0	0	0	0	0	0	0	0	0	0	0	0	1	0	80	0	0	20	35
1	0	0	0	0	1	0	0	0	0	NA	1	0	0	0	1	0	80	0	1	56	36
1	0	0	0	0	0	0	0	0	0	0	1	0	0	0	1	0	80	0	0	112	27
0	0	0	0	1	0	0	0	1	0	0	1	0	0	0	0	1	80	0	0	68	27
1	0	0	1	1	0	0	1	0	0	0	1	0	0	0	1	1	80	0	0	40	37
0	0	0	1	NA	NA	0	1	0	0	0	0	0	0	0	NA	0	80	1	0	52	18
0	0	0	0	0	0	0	1	0	0	0	0	0	0	0	1	0	80	0	0	68	27
1	0	0	0	0	0	0	0	0	0	0	1	0	0	0	0	1	80	0	0	48	22
1	0	0	1	0	0	0	1	0	0	0	1	0	NA	0	1	1	80	0	0	40	37
1	0	0	1	0	0	1	1	1	0	0	1	0	0	0	1	1	80	0	1	72	37
1	0	0	0	0	0	0	0	0	0	0	1	0	0	0	0	1	80	0	1	24	54
0	0	0	1	0	1	1	1	0	0	0	1	0	0	0	0	1	80	0	0	4	9
1	0	0	0	0	0	0	0	0	0	0	1	0	0	0	0	0	80	0	1	48	22
0	0	0	0	NA	0	0	1	0	0	0	0	0	0	0	0	0	80	0	0	36	24
0	0	0	0	0	1	0	0	0	0	0	1	0	0	0	1	1	80	0	0	68	27
1	0	0	0	1	0	0	0	0	0	0	0	0	1	NA	1	0	80	0	0	24	54
1	0	0	0	0	0	0	0	0	0	0	0	0	0	0	1	0	80	0	0	32	11
1	0	0	0	0	0	0	1	0	0	0	0	0	0	0	1	1	80	0	0	56	36
1	0	0	0	0	0	0	NA	0	0	NA	1	0	NA	0	1	1	80	0	0	40	37
1	0	0	0	1	0	0	1	0	0	0	0	0	0	0	1	1	80	0	1	104	34
1	0	0	0	0	0	0	0	0	0	0	0	0	0	0	1	0	80	0	0	48	22
1	0	0	1	0	0	0	1	0	0	0	0	0	0	0	0	0	80	0	1	96	28
1	0	0	0	1	0	0	0	0	0	0	0	0	0	0	1	0	80	0	0	104	34
0	0	0	NA	0	0	0	1	0	0	0	0	0	0	1	1	0	80	1	0	36	24
1	0	0	0	0	1	0	1	0	0	0	0	0	NA	1	1	1	80	0	0	64	14
0	0	0	NA	1	0	0	NA	0	0	0	0	0	0	0	1	0	80	0	1	116	18
0	0	0	0	0	1	0	1	0	0	0	0	0	NA	0	0	0	80	0	0	108	30
1	0	0	0	0	0	0	1	0	0	0	0	0	0	0	0	1	80	0	0	72	37
1	0	0	0	0	0	0	1	0	0	0	1	0	0	0	1	1	80	0	0	72	37
0	0	0	0	0	0	0	1	0	0	0	1	0	0	0	1	0	80	0	0	60	20
1	0	0	0	0	1	0	0	0	0	0	1	0	0	0	NA	1	80	0	0	48	22
1	0	0	0	0	0	0	0	0	0	0	1	0	0	0	1	0	80	0	0	112	27
0	0	0	NA	NA	1	0	0	0	0	0	1	0	0	0	0	1	80	1	0	100	17
0	0	0	0	0	0	0	0	0	0	0	0	0	0	0	1	0	80	0	0	20	35
0	0	0	0	0	0	0	1	0	0	0	0	0	0	0	1	0	80	1	1	44	19
1	0	0	0	0	0	1	1	0	0	0	1	1	0	0	1	0	80	0	1	32	11
1	0	0	0	0	0	0	0	0	0	0	1	0	0	0	0	0	80	0	0	24	54
1	0	0	0	0	1	0	1	0	0	0	0	0	0	0	1	0	80	0	0	40	37
1	0	0	1	0	1	0	0	0	0	0	0	0	1	NA	1	0	80	0	0	120	20
1	0	0	0	NA	0	0	1	1	0	0	0	0	0	0	1	0	80	1	0	48	22
0	0	0	NA	1	0	0	0	0	0	0	1	0	0	0	0	1	80	0	0	116	18
0	0	0	0	1	0	1	1	0	1	1	0	0	0	0	1	1	80	1	0	92	27
0	0	0	0	0	0	0	1	0	0	0	0	0	0	NA	1	1	80	0	1	20	35
0	0	0	0	0	0	0	1	0	0	0	0	0	0	NA	0	0	80	0	0	60	20
1	0	0	1	1	0	0	1	0	0	0	0	0	0	NA	1	1	80	1	0	56	36
0	0	0	0	0	0	0	0	0	0	0	1	0	0	0	1	0	80	0	0	60	20
0	0	0	NA	0	0	0	1	1	0	0	1	0	0	NA	1	1	80	1	0	52	18
0	0	0	0	0	0	0	1	0	0	0	0	0	1	0	1	0	80	0	1	108	30
0	0	0	0	0	0	0	1	0	0	0	1	1	0	NA	1	1	80	1	1	116	18
1	0	0	0	0	0	0	0	0	0	0	0	0	0	0	NA	NA	80	0	0	104	34
0	0	0	0	0	0	0	0	0	0	0	0	0	0	1	0	1	80	0	1	100	17
1	0	0	0	1	1	0	1	0	0	0	NA	0	0	0	1	0	80	0	0	40	37
1	0	0	0	0	0	0	1	0	0	0	1	0	0	0	1	0	80	1	1	104	34
1	0	0	0	0	0	0	0	0	0	1	1	1	0	0	0	0	80	0	0	104	34
0	0	0	0	0	0	0	0	0	0	0	0	0	0	0	1	0	80	0	0	92	27
0	0	0	0	0	0	0	0	0	0	0	1	0	0	0	1	0	80	0	0	44	19
1	0	0	0	1	0	0	1	0	0	0	0	0	0	0	0	0	80	0	0	72	37
0	0	0	0	0	0	0	0	0	0	0	1	0	0	0	1	NA	80	0	0	68	27
1	0	0	0	0	0	0	0	0	0	0	1	0	0	0	0	1	80	0	0	32	11
1	0	0	0	0	0	0	1	0	0	0	0	0	0	0	1	1	80	0	0	72	37
1	0	0	0	0	0	0	0	0	0	0	0	0	0	0	0	0	80	0	0	40	37
1	0	0	0	0	1	0	0	0	0	0	1	0	0	0	1	0	80	0	0	48	22
1	0	0	0	0	1	0	0	0	0	0	0	0	0	NA	1	0	80	0	0	120	20
0	0	0	0	0	0	0	0	0	0	0	0	0	1	0	1	1	80	0	0	108	30
0	0	0	0	1	0	0	0	0	0	0	0	0	0	0	0	0	80	0	0	108	30
1	0	0	NA	0	0	1	1	0	0	0	0	0	0	0	1	1	80	0	1	24	54
0	0	0	0	0	0	0	0	0	0	0	0	NA	0	0	0	0	80	0	0	60	20
1	0	0	0	1	0	0	0	0	0	0	0	0	0	0	1	0	80	0	0	56	36
1	0	0	0	0	0	0	1	0	0	0	0	0	0	0	1	0	80	0	0	112	27
1	0	0	0	0	0	0	1	0	0	0	1	0	0	NA	1	0	80	0	0	56	36
1	0	0	0	0	NA	0	0	0	0	0	0	0	0	NA	NA	0	80	0	0	56	36
1	0	0	0	1	0	0	0	0	0	0	1	0	0	0	NA	1	80	0	0	24	54
1	0	0	0	0	0	0	0	0	0	0	0	0	0	0	0	0	80	0	0	56	36
1	0	0	NA	NA	0	0	1	0	0	0	1	0	0	0	0	0	80	0	0	56	36
1	0	0	NA	1	NA	0	1	0	0	0	1	0	0	1	1	0	80	0	0	72	37
0	0	0	0	0	0	0	0	0	0	0	0	0	0	0	0	1	80	0	0	116	18
0	0	0	0	0	0	0	0	0	0	0	1	0	0	NA	1	0	80	0	0	20	35
1	0	0	NA	1	0	0	0	0	0	0	1	1	0	0	0	0	80	0	1	48	22
1	0	0	0	0	NA	0	NA	0	0	0	0	0	0	0	1	0	80	0	0	120	20
1	0	0	0	0	0	0	1	0	0	0	1	0	0	0	0	1	80	1	1	16	11
0	0	0	0	0	0	0	0	0	0	0	0	0	0	0	0	1	80	0	0	20	35
1	0	0	0	0	0	0	0	0	0	0	1	NA	0	0	NA	1	80	0	0	40	37
0	0	0	1	0	0	0	1	0	0	0	0	0	0	0	0	0	80	0	0	116	18
0	0	0	0	0	0	1	0	0	0	1	1	0	0	1	1	1	80	0	1	36	24
1	0	0	NA	1	0	0	0	0	0	0	1	0	0	0	1	0	80	1	0	40	37
0	0	0	NA	0	0	0	1	0	0	0	1	0	0	0	0	1	80	0	0	116	18
0	0	0	0	0	0	0	1	0	0	0	0	0	1	0	0	1	80	0	0	108	30
1	0	0	0	0	0	0	1	0	0	0	0	0	0	0	1	1	80	0	0	96	28
0	0	0	0	0	0	0	1	0	0	0	0	0	0	0	0	0	80	0	1	100	17
1	0	0	0	0	0	0	0	0	0	0	0	0	0	0	0	0	80	0	0	8	20
0	0	0	0	0	0	0	1	0	0	0	1	0	0	0	1	0	80	1	0	12	11
0	0	0	0	0	0	0	0	0	0	0	1	0	0	NA	1	0	80	0	0	92	27
1	0	0	0	0	0	0	0	0	0	0	1	0	0	0	1	0	80	0	0	48	22
1	0	0	0	0	0	0	0	0	0	0	1	0	1	0	1	1	80	0	1	56	36
0	0	0	1	0	0	0	1	0	0	0	0	0	0	0	NA	0	80	0	0	108	30
0	0	0	0	NA	0	0	0	0	0	0	1	0	0	0	0	0	80	0	0	116	18
1	0	0	0	0	0	0	0	0	0	0	0	1	0	0	0	1	80	0	0	24	54
1	0	0	0	0	0	0	0	0	0	0	1	0	0	0	0	0	80	0	0	104	34
1	0	0	0	0	0	0	0	0	0	0	1	0	0	0	1	1	80	0	0	112	27
1	0	0	0	0	0	0	0	0	0	0	1	0	0	0	1	0	80	0	0	64	14
1	0	0	0	0	0	0	0	0	0	0	1	0	0	0	1	1	80	1	1	24	54
1	0	0	0	1	0	1	1	0	0	1	0	0	0	1	1	1	80	0	1	24	54
0	0	0	0	0	0	0	1	1	0	0	0	0	0	0	1	1	80	0	0	12	11
0	0	0	0	1	0	0	0	0	0	0	0	0	0	NA	1	1	80	0	0	20	35
1	0	0	NA	0	0	0	1	0	0	0	1	1	0	0	1	1	80	0	0	24	54
1	0	0	0	0	0	0	0	0	0	0	1	0	0	0	0	0	80	0	0	120	20
0	0	0	0	0	0	0	0	0	0	0	0	0	0	0	1	1	80	0	0	52	18
0	0	0	0	0	0	0	1	0	0	0	0	0	0	0	1	0	80	0	0	44	19
0	0	0	NA	1	NA	1	1	1	0	1	1	0	0	1	NA	1	80	1	1	20	35
1	0	0	0	0	1	0	0	0	0	0	NA	1	0	0	NA	1	80	0	0	24	54
1	0	0	0	0	0	0	NA	0	0	0	0	1	NA	0	0	0	80	0	0	72	37
1	0	0	0	0	0	0	0	0	0	0	0	0	0	0	0	0	80	0	0	104	34
1	0	0	0	1	1	0	NA	0	0	0	1	0	0	0	1	1	80	0	0	8	20
1	0	0	0	0	0	1	1	0	0	NA	1	0	0	0	1	1	80	0	1	112	27
1	0	0	0	0	0	0	0	0	0	0	0	0	0	0	1	0	80	0	0	112	27
1	0	0	0	0	0	0	1	0	0	0	1	0	0	0	1	1	80	0	1	48	22
0	0	0	0	0	0	0	1	0	0	0	0	0	0	0	0	1	80	0	1	108	30
0	0	0	NA	0	0	0	1	0	0	0	0	0	0	0	0	0	80	0	0	52	18
1	0	0	0	0	0	0	1	0	0	0	0	0	0	NA	1	0	80	0	0	104	34
1	0	0	0	0	0	0	1	0	0	0	1	0	0	NA	1	0	80	0	0	40	37
0	0	0	1	0	0	0	0	0	0	0	1	0	0	0	0	0	80	0	0	52	18
1	0	0	0	0	0	0	0	0	0	0	0	0	0	0	1	0	80	0	0	64	14
1	0	0	0	0	0	NA	0	0	0	0	1	0	0	0	1	1	80	0	0	40	37
1	0	0	0	0	0	0	0	0	0	0	0	0	0	NA	1	0	80	0	1	72	37
1	0	0	0	0	1	0	1	0	0	0	1	0	0	0	1	1	80	0	1	32	11
0	0	0	0	0	0	0	NA	0	0	0	0	0	0	0	1	0	80	1	0	36	24
1	0	0	0	0	0	0	1	0	0	0	0	0	0	0	0	0	80	0	0	96	28
1	0	0	NA	1	NA	0	0	1	0	NA	1	0	0	NA	0	0	80	1	1	56	36
0	0	0	0	1	0	1	1	0	0	0	0	0	0	NA	0	0	80	0	0	52	18
1	0	0	0	0	0	0	0	0	0	0	1	0	0	0	1	0	80	0	0	104	34
0	0	0	0	1	0	1	1	0	0	0	1	0	0	0	1	0	80	0	0	68	27
1	0	0	1	0	0	0	NA	0	0	0	1	0	0	0	1	1	80	0	1	120	20
1	0	0	0	0	0	0	0	0	0	0	1	0	1	0	0	0	80	0	1	8	20
1	0	0	0	0	0	0	1	0	0	0	0	0	0	NA	0	1	80	0	0	24	54
1	0	0	1	0	0	0	0	0	0	0	0	0	0	0	1	0	80	1	0	24	54
0	0	0	1	0	1	0	1	0	0	0	0	0	0	0	1	NA	80	0	1	20	35
1	0	0	0	0	0	0	1	0	0	0	1	0	0	0	1	1	80	0	0	8	20
0	0	0	0	0	0	0	1	0	0	0	0	0	0	1	1	1	80	1	0	44	19
1	0	0	0	1	0	0	1	0	0	0	0	0	0	0	1	0	80	0	0	48	22
0	0	0	0	0	0	0	NA	0	0	0	0	0	0	0	1	0	80	0	0	4	9
0	0	0	1	0	0	0	0	0	0	0	1	0	0	0	0	0	80	0	0	20	35
0	0	0	NA	0	0	0	1	0	0	0	0	0	0	0	0	0	80	0	0	20	35
0	0	0	NA	0	NA	0	0	0	0	0	0	0	0	NA	1	1	80	0	1	108	30
0	0	0	0	0	0	0	0	0	0	0	0	0	0	0	1	0	80	0	0	68	27
1	0	0	0	0	0	0	1	0	0	0	1	0	0	0	1	0	80	0	1	24	54
1	0	0	0	0	0	0	0	0	0	0	1	0	0	0	1	0	80	0	0	72	37
1	0	0	0	0	0	0	0	0	0	0	0	0	0	0	1	0	80	0	0	16	11
1	0	0	1	NA	0	0	1	0	0	0	0	0	0	0	1	0	80	1	1	56	36
1	0	0	0	0	0	0	1	0	0	0	1	1	0	0	1	1	80	0	0	96	28
0	0	0	0	1	0	0	0	0	0	1	0	0	0	NA	1	0	80	0	0	116	18
1	0	0	0	0	0	0	1	0	0	0	1	0	0	0	1	1	80	1	0	56	36
1	0	0	NA	NA	0	1	NA	0	0	0	1	0	0	NA	1	1	80	1	0	96	28
1	0	0	1	0	0	0	0	0	0	0	1	0	0	0	1	0	80	0	0	96	28
0	0	0	1	0	0	0	0	0	0	0	0	0	0	0	0	0	80	0	0	4	9
1	0	0	0	1	0	0	0	0	0	0	0	0	1	0	1	1	80	0	0	24	54
0	0	0	0	0	0	0	NA	0	0	0	0	0	0	0	1	0	80	0	0	36	24
0	0	0	0	0	0	0	0	0	0	0	0	0	0	0	1	0	80	0	0	92	27
1	0	0	0	0	0	0	0	0	0	0	1	0	0	0	1	1	80	0	0	24	54
1	0	0	0	0	0	0	0	0	0	0	0	0	0	0	1	1	80	0	0	56	36
0	0	0	0	0	0	0	1	0	0	0	1	1	0	NA	1	0	80	1	0	68	27
1	0	0	0	1	0	0	0	0	0	0	1	0	0	0	0	1	80	0	0	48	22
1	0	0	0	0	1	0	0	0	0	0	1	0	0	NA	0	0	80	0	0	56	36
0	0	0	0	0	1	1	NA	0	0	0	1	0	0	NA	1	0	80	0	0	36	24
1	0	0	0	0	0	0	0	0	0	0	1	0	0	0	1	1	80	0	0	72	37
1	0	0	1	NA	0	0	1	0	0	0	0	0	0	0	0	0	80	0	0	40	37
1	0	0	0	0	0	0	1	0	0	0	0	0	1	0	1	1	80	0	0	112	27
0	0	0	0	1	0	0	0	0	0	0	1	0	0	0	0	1	80	0	0	20	35
1	0	0	0	0	0	0	1	0	0	0	1	0	0	NA	0	0	80	0	0	40	37
1	0	0	0	1	0	0	0	0	0	0	1	0	0	0	1	1	80	0	0	96	28
0	0	0	NA	NA	NA	1	1	0	0	0	1	0	0	0	1	0	80	1	0	52	18
1	0	0	0	0	0	0	1	0	0	0	0	0	0	0	1	0	80	0	1	40	37
0	0	0	1	0	0	1	0	0	0	0	0	0	0	0	0	0	80	0	0	68	27
0	0	0	0	0	0	0	1	0	0	0	0	0	0	0	0	0	80	0	0	68	27
0	0	0	0	0	0	0	1	0	0	0	0	0	0	0	1	1	80	0	0	92	27
1	0	0	NA	0	0	0	0	1	0	0	1	0	0	0	1	0	80	1	0	72	37
1	0	0	0	0	0	0	0	0	0	0	1	0	0	0	0	NA	80	0	0	104	34
0	0	0	NA	1	0	0	1	0	0	0	0	0	0	0	0	0	80	0	0	36	24
0	0	0	1	1	1	0	1	0	0	0	1	0	0	0	1	1	80	1	0	108	30
1	0	0	0	0	0	0	0	0	0	0	0	0	0	0	NA	0	80	0	0	96	28
0	0	0	0	0	1	0	0	0	0	0	1	0	0	0	1	0	80	0	0	60	20
1	0	0	0	0	1	1	0	0	0	0	0	0	0	NA	0	1	80	0	0	40	37
0	0	0	NA	0	0	0	0	0	0	0	0	0	0	1	0	NA	80	0	0	116	18
1	0	0	0	0	0	0	NA	0	0	0	1	0	0	0	0	1	80	0	0	112	27
0	0	0	0	0	0	0	1	0	1	0	0	0	0	0	0	NA	80	0	0	100	17
0	0	0	NA	NA	NA	0	1	0	0	0	1	0	0	0	NA	1	80	1	0	4	9
0	0	0	0	0	0	0	0	0	0	0	0	0	1	0	0	1	80	0	0	20	35
0	0	0	0	1	1	0	1	0	0	0	1	0	0	0	0	0	80	0	0	108	30
0	0	0	0	0	0	0	0	0	0	0	1	0	0	0	1	1	80	0	0	60	20
0	0	0	0	1	0	0	0	0	0	0	1	0	0	NA	0	0	80	0	0	92	27
0	0	0	0	1	0	0	0	0	0	0	1	0	0	0	1	NA	80	0	0	12	11
1	0	0	1	0	0	0	1	0	0	0	0	0	0	0	0	NA	80	1	0	104	34
1	0	0	1	0	0	0	1	0	0	0	0	0	0	1	1	1	80	0	0	48	22
1	0	0	0	NA	0	0	NA	0	0	0	0	0	0	0	1	1	80	0	1	8	20
1	0	0	0	0	0	0	1	NA	0	NA	1	0	0	0	1	1	80	0	0	24	54
1	0	0	0	1	1	0	1	0	0	0	0	0	0	0	1	1	80	0	0	72	37
0	0	0	0	0	0	0	0	0	0	0	0	0	1	0	0	1	80	0	0	52	18
0	0	0	0	0	0	0	0	0	0	0	0	0	0	0	0	0	80	1	0	28	7
1	0	0	0	0	0	1	1	0	0	0	NA	NA	NA	1	1	0	80	0	0	72	37
1	0	0	1	0	0	0	1	0	0	0	0	0	0	0	1	1	80	1	0	96	28
1	0	0	0	0	0	0	0	0	0	0	0	0	0	0	1	0	80	0	0	40	37
1	0	0	0	0	0	0	1	0	0	NA	0	0	0	0	1	0	80	0	0	104	34
1	0	0	0	0	0	0	0	0	0	0	1	1	0	0	0	0	80	0	0	72	37
1	0	0	0	0	0	0	NA	0	0	0	0	0	0	0	0	0	80	0	0	8	20
1	0	0	0	1	0	0	0	0	0	0	NA	NA	NA	NA	1	1	80	0	0	40	37
1	0	0	0	0	0	0	0	0	0	0	1	0	0	NA	1	0	80	0	0	56	36
0	0	0	0	0	0	0	0	0	0	0	0	0	0	0	1	0	80	0	0	108	30
1	0	0	0	0	0	1	1	0	0	0	1	0	0	0	1	0	80	0	0	72	37
0	0	0	0	0	1	0	1	0	0	0	0	0	0	0	0	1	80	0	0	100	17
0	0	0	1	1	0	0	1	1	0	0	0	0	0	0	0	0	80	1	0	108	30
1	0	0	0	0	0	0	1	0	0	0	1	0	0	0	1	0	80	0	1	32	11
1	0	0	0	1	1	1	1	0	0	0	1	0	0	0	1	1	80	0	1	48	22
0	0	0	1	1	1	1	1	0	0	0	0	0	0	0	1	0	80	0	0	92	27
0	0	0	0	1	0	0	1	0	0	0	0	0	0	0	1	0	80	1	0	68	27
1	0	0	0	0	0	0	1	0	0	0	1	0	0	0	0	0	80	0	0	104	34
1	0	0	0	0	1	0	1	0	0	0	1	0	0	0	1	0	80	0	0	72	37
1	0	0	0	0	0	1	1	0	0	0	1	0	0	NA	NA	1	80	0	0	24	54
1	0	0	0	0	0	0	0	0	0	0	1	0	0	0	0	1	80	0	0	64	14
0	0	0	0	0	0	1	0	0	0	0	0	0	0	0	1	0	80	0	0	100	17
1	0	0	0	0	0	0	1	0	0	0	1	0	0	0	1	1	80	0	0	72	37
1	0	0	0	0	1	0	0	0	0	0	1	0	0	0	0	0	80	0	0	24	54
1	0	0	0	0	0	0	0	0	0	1	0	0	1	0	1	1	80	0	0	72	37
0	0	0	0	0	0	0	1	1	1	0	0	NA	0	0	1	NA	80	0	0	68	27
1	0	0	0	0	0	0	0	0	0	0	0	0	0	0	1	0	80	0	0	8	20
1	0	0	NA	1	NA	0	0	0	0	0	0	0	0	0	1	0	80	0	0	120	20
1	0	0	0	0	0	0	0	0	0	0	0	0	0	0	0	1	80	0	1	96	28
0	0	0	0	0	1	0	1	0	0	0	0	0	0	0	1	0	80	0	0	36	24
0	0	0	1	0	0	0	0	0	0	0	1	0	0	0	1	1	80	0	0	92	27
1	0	0	0	1	0	0	0	0	0	0	0	0	0	0	1	0	80	0	0	48	22
0	0	0	0	0	0	0	0	0	0	NA	1	0	0	0	0	0	80	0	0	68	27
1	0	0	0	1	0	0	1	0	0	0	1	0	0	0	1	0	80	0	0	24	54
0	0	0	0	0	0	0	1	0	0	0	0	0	0	0	0	0	80	0	0	20	35
1	0	0	0	0	0	0	1	0	0	0	1	0	0	0	0	NA	80	0	0	48	22
0	0	0	0	0	0	0	1	0	0	0	0	0	0	0	0	0	80	1	0	28	7
1	0	0	0	0	0	0	0	0	0	NA	0	0	0	0	1	0	80	0	0	24	54
0	0	0	NA	0	0	0	1	0	0	0	0	0	0	0	0	0	80	1	0	20	35
0	0	0	1	0	0	0	NA	0	0	0	1	0	0	0	1	0	80	1	0	36	24
1	0	0	0	0	0	0	0	0	0	0	1	0	0	0	1	1	75	1	0	63	17
1	0	0	NA	0	0	0	1	0	0	0	1	0	0	0	0	1	75	0	0	111	39
0	0	0	0	0	0	0	1	0	0	0	0	0	0	0	1	0	75	0	0	67	28
1	0	0	0	0	1	0	0	0	0	0	1	0	0	0	1	0	75	0	0	55	24
1	0	0	0	0	0	0	NA	0	0	0	1	0	0	NA	1	1	75	0	0	23	47
1	0	0	0	0	0	0	1	0	0	0	0	0	1	0	1	0	75	0	0	39	31
1	0	0	0	0	0	0	0	0	0	0	0	0	0	0	1	0	75	0	0	7	17
1	0	0	0	0	0	0	1	0	0	0	1	0	0	0	1	0	75	0	0	39	31
0	0	0	NA	1	0	0	0	0	0	0	0	0	0	0	1	1	75	0	0	107	42
0	0	0	1	0	1	0	0	0	0	0	0	0	0	0	0	1	75	0	0	107	42
1	0	0	0	0	1	0	0	0	0	0	0	0	0	0	0	0	75	0	0	103	22
1	0	0	0	0	0	0	NA	0	0	0	0	0	0	0	1	1	75	0	0	23	47
0	0	0	0	0	0	0	0	0	0	0	1	0	0	0	1	0	75	0	0	51	24
0	0	0	0	0	0	0	1	1	0	NA	0	0	0	0	0	0	75	0	0	19	64
0	0	0	0	0	0	0	0	0	0	0	0	0	0	0	1	1	75	0	0	67	28
1	0	0	0	0	0	0	0	0	0	NA	1	0	0	0	1	0	75	0	0	47	27
0	0	0	0	0	0	0	1	0	0	1	0	0	NA	1	1	1	75	0	0	11	18
1	0	0	1	0	1	1	1	0	0	0	1	0	0	0	1	0	75	1	0	71	40
0	0	0	0	1	0	0	NA	0	0	0	1	0	0	NA	1	1	75	0	0	19	64
0	0	0	0	0	1	0	1	0	0	1	0	0	0	0	0	1	75	0	1	19	64
1	0	0	0	0	0	0	0	0	0	0	0	0	0	0	1	0	75	0	0	23	47
0	0	0	0	0	1	1	1	0	0	0	0	0	0	0	1	1	75	1	1	3	10
0	0	0	1	0	0	0	1	0	0	0	0	0	0	0	1	1	75	0	0	67	28
1	0	0	NA	0	0	0	0	0	0	0	0	0	NA	0	0	0	75	1	0	95	35
1	0	0	0	0	0	1	1	0	0	0	1	0	0	NA	1	1	75	0	1	23	47
0	0	0	0	0	0	0	1	0	0	0	0	0	0	0	1	0	75	0	0	19	64
0	0	0	0	0	0	0	0	0	1	0	1	1	1	0	1	0	75	0	0	91	31
0	0	0	1	0	0	0	NA	0	0	0	0	0	0	1	1	0	75	0	0	19	64
1	0	0	0	0	0	0	1	0	0	0	0	0	0	NA	1	0	75	0	0	47	27
1	0	0	NA	0	0	0	0	0	0	0	1	0	0	0	NA	0	75	1	0	71	40
0	0	0	0	0	0	0	0	1	0	0	1	0	0	0	0	0	75	0	0	43	19
1	0	0	0	1	1	0	1	0	0	0	0	0	0	0	0	0	75	0	0	23	47
1	0	0	0	0	0	0	1	0	0	0	1	0	0	0	1	0	75	0	0	23	47
1	0	0	0	0	0	0	0	0	0	0	0	0	0	0	1	1	75	0	0	47	27
0	0	0	0	0	0	0	0	0	0	0	0	0	0	0	0	0	75	0	1	115	24
0	0	0	1	0	0	0	1	0	0	0	0	0	0	0	1	1	75	0	0	67	28
1	0	0	1	0	0	0	0	0	0	0	0	0	0	0	1	0	75	0	0	15	17
1	0	0	0	0	1	0	0	0	0	0	1	0	0	0	0	0	75	0	0	15	17
1	0	0	0	0	1	0	1	0	0	0	0	0	1	0	0	0	75	0	0	39	31
0	0	0	NA	1	0	0	NA	0	0	0	1	1	0	0	1	1	75	0	1	27	15
1	0	0	0	0	NA	0	1	0	1	0	1	1	NA	0	NA	1	75	0	1	103	22
1	0	0	0	0	0	0	0	0	0	0	0	0	0	0	1	1	75	0	0	23	47
1	0	0	0	0	1	0	0	0	0	0	0	0	0	0	1	1	75	0	1	23	47
0	0	0	0	0	0	0	0	0	0	0	0	0	1	0	1	0	75	0	0	43	19
1	0	0	0	0	0	0	0	0	0	0	0	0	0	0	1	0	75	0	0	119	18
1	0	0	NA	0	0	0	NA	0	0	0	1	0	0	0	1	1	75	0	0	119	18
0	0	0	0	1	1	0	0	1	0	0	0	0	0	0	1	0	75	0	0	43	19
0	0	0	0	0	1	0	1	0	0	0	0	0	0	0	1	1	75	0	0	99	26
0	0	0	0	0	0	0	1	0	0	0	0	0	0	0	0	0	75	0	0	91	31
1	0	0	0	0	0	0	0	0	0	0	0	0	1	0	1	1	75	0	0	111	39
0	0	0	0	0	0	0	1	0	0	0	0	0	0	0	1	0	75	0	0	35	33
0	0	0	1	0	1	0	1	0	0	1	0	0	0	0	1	1	75	1	0	67	28
1	0	0	0	1	0	0	0	0	0	0	1	0	0	0	1	0	75	0	0	23	47
1	0	0	0	0	1	0	1	0	0	0	0	0	0	0	1	0	75	1	0	119	18
1	0	0	0	1	0	0	0	0	0	0	1	0	0	0	1	1	75	1	0	23	47
1	0	0	0	0	0	0	0	0	0	0	1	0	0	0	1	0	75	0	1	55	24
1	0	0	NA	0	1	0	1	0	0	0	0	0	0	0	1	1	75	1	0	71	40
1	0	0	0	0	0	0	0	0	0	0	0	0	0	0	1	1	75	0	0	71	40
1	0	0	0	1	0	0	1	0	0	0	1	0	0	0	1	0	75	0	0	95	35
0	0	0	0	0	0	0	1	0	0	0	0	0	0	1	0	0	75	0	1	67	28
1	0	0	0	0	0	0	0	0	0	0	1	0	0	0	1	0	75	0	0	103	22
1	0	0	NA	0	0	0	0	0	0	0	0	0	0	0	1	0	75	0	0	7	17
1	0	0	0	1	0	0	1	0	0	0	0	0	0	0	1	0	75	0	0	23	47
0	0	0	0	0	0	0	NA	0	0	0	1	1	0	0	NA	1	75	0	1	59	15
1	0	0	NA	0	1	0	0	0	0	0	1	0	0	0	1	0	75	0	0	15	17
0	0	0	0	1	0	1	NA	0	0	0	0	0	0	NA	0	0	75	0	0	27	15
0	0	0	0	NA	1	0	0	0	0	0	0	0	0	0	1	1	75	0	0	35	33
0	0	0	0	0	0	0	1	0	0	0	0	0	0	0	0	0	75	0	1	19	64
0	0	0	NA	0	NA	0	0	0	0	1	0	1	0	0	0	0	75	0	0	19	64
0	0	0	1	0	0	0	1	0	0	0	0	0	0	0	1	1	75	1	0	107	42
1	0	0	0	0	0	0	0	0	0	0	0	0	0	0	0	0	75	0	0	63	17
0	0	0	1	NA	NA	0	1	0	0	1	1	0	0	0	1	1	75	1	0	35	33
0	0	0	0	1	0	0	0	0	0	0	0	0	0	0	1	1	75	0	0	59	15
1	0	0	0	0	0	0	0	0	0	0	0	0	1	0	1	0	75	0	0	31	5
1	0	0	NA	1	0	0	0	0	0	0	1	0	0	0	1	0	75	0	0	119	18
1	0	0	0	0	0	1	1	0	0	0	NA	0	NA	0	1	0	75	0	1	23	47
0	0	0	0	0	0	0	0	0	0	0	0	0	0	0	1	0	75	0	0	107	42
0	0	0	0	0	0	0	NA	0	0	0	1	1	0	0	NA	0	75	0	0	35	33
1	0	0	0	0	0	1	0	0	0	0	1	0	0	0	0	NA	75	0	0	71	40
0	0	0	1	0	0	0	0	0	0	0	0	0	0	0	1	0	75	0	0	51	24
0	0	0	0	1	0	0	1	0	0	0	0	0	0	0	1	1	75	0	0	19	64
1	0	0	0	0	0	0	0	0	0	0	1	0	0	0	0	0	75	0	0	71	40
0	0	0	0	0	0	0	1	0	0	0	0	0	0	0	0	0	75	0	0	91	31
0	0	0	0	0	0	0	1	0	0	0	0	0	0	0	1	1	75	0	1	11	18
1	0	0	1	0	1	1	1	1	0	0	0	0	0	0	0	1	75	1	0	55	24
0	0	0	NA	0	0	0	0	0	0	0	0	0	0	0	1	1	75	0	0	19	64
0	0	0	0	0	0	0	0	0	0	0	0	0	0	0	1	0	75	0	0	43	19
0	0	0	0	0	0	1	0	0	0	0	1	1	0	0	0	0	75	0	0	99	26
0	0	0	0	0	0	0	1	0	0	0	1	0	0	1	0	1	75	0	0	43	19
0	0	0	0	0	0	0	1	0	0	0	0	0	0	0	1	0	75	0	1	99	26
1	0	0	0	1	0	0	0	0	0	0	1	0	0	NA	1	0	75	0	0	7	17
1	0	0	0	0	0	0	1	0	0	0	0	0	0	0	1	0	75	0	1	95	35
1	0	0	0	0	0	0	0	0	0	0	0	0	1	0	1	0	75	0	0	71	40
1	0	0	0	1	0	0	1	0	0	0	0	1	0	0	1	1	75	0	1	47	27
0	0	0	0	0	0	0	0	0	0	0	0	0	0	0	0	0	75	0	0	115	24
1	0	0	0	0	0	0	1	0	0	0	0	0	0	0	1	1	75	1	0	39	31
0	0	0	0	0	0	0	0	0	0	0	0	0	1	0	0	0	75	0	0	51	24
1	0	0	0	0	0	NA	NA	NA	NA	NA	0	0	1	NA	0	NA	75	0	0	39	31
1	0	0	0	0	0	0	0	0	0	0	0	0	0	0	1	0	75	0	0	39	31
0	0	0	1	0	0	0	1	0	0	0	1	0	0	0	1	0	75	0	0	35	33
0	0	0	0	0	0	0	0	0	0	0	1	0	0	1	1	1	75	0	1	115	24
0	0	0	0	0	0	0	1	0	0	0	0	0	0	0	1	0	75	0	0	11	18
0	0	0	NA	0	0	1	1	0	0	0	0	0	0	0	1	0	75	1	0	19	64
0	0	0	0	0	0	0	1	0	0	0	0	0	0	0	1	0	75	0	0	107	42
1	0	0	0	0	0	0	0	0	0	1	0	0	0	NA	1	1	75	0	0	63	17
1	0	0	0	0	0	0	1	0	0	0	0	0	0	0	1	0	75	0	0	111	39
0	0	0	0	0	0	0	0	0	0	0	0	0	0	0	0	1	75	0	0	115	24
1	0	0	0	0	0	0	0	0	0	0	1	0	0	0	1	1	75	0	1	55	24
0	0	0	0	0	0	0	1	0	1	0	NA	NA	NA	0	1	NA	75	1	0	19	64
0	0	0	0	0	0	0	0	0	0	0	1	0	0	0	1	1	75	0	0	91	31
0	0	0	0	0	1	0	1	0	0	0	1	0	0	0	1	1	75	1	0	67	28
1	0	0	0	0	0	0	0	0	0	0	1	0	1	0	1	0	75	1	0	111	39
0	0	0	0	0	0	0	1	0	0	0	0	0	0	0	1	0	75	0	0	91	31
0	0	0	0	1	0	0	1	0	0	0	0	0	0	NA	1	0	75	0	0	107	42
0	0	0	1	0	NA	0	1	0	0	0	0	0	0	0	1	1	75	1	0	51	24
1	0	0	0	1	0	0	0	0	0	0	1	1	0	0	0	0	75	0	0	95	35
0	0	0	0	0	0	0	1	0	0	0	0	0	0	1	1	0	75	0	0	67	28
0	0	0	0	0	0	0	1	0	0	0	0	0	1	0	0	1	75	0	0	91	31
1	0	0	0	1	0	0	1	0	0	0	NA	0	0	NA	0	0	75	0	0	103	22
0	0	0	1	0	0	0	1	0	0	0	1	0	0	0	1	1	75	1	0	27	15
1	0	0	0	1	0	0	1	0	0	1	1	0	0	0	1	1	75	0	0	95	35
1	0	0	0	0	0	0	0	0	0	NA	1	0	0	0	0	1	75	0	0	23	47
1	0	0	0	1	0	0	0	0	0	1	0	0	0	0	1	1	75	0	0	71	40
0	0	0	0	0	0	0	0	0	0	0	0	0	0	0	NA	0	75	0	1	27	15
0	0	0	0	0	1	0	1	0	0	0	0	0	0	0	0	1	75	0	0	51	24
1	0	0	0	0	1	0	0	0	0	0	1	0	0	0	1	0	75	0	0	95	35
1	0	0	0	0	0	0	1	0	0	NA	1	0	0	0	1	0	75	0	0	119	18
0	0	0	0	0	0	0	1	0	0	0	0	0	0	NA	1	0	75	0	0	11	18
1	0	0	0	0	0	0	1	0	0	0	1	0	0	0	1	1	75	0	0	111	39
0	0	0	0	0	1	0	1	0	0	0	0	0	0	0	1	1	75	0	0	19	64
0	0	0	NA	NA	1	0	1	0	0	0	0	0	0	1	NA	1	75	0	0	51	24
0	0	0	0	0	0	0	NA	0	0	1	0	0	0	0	0	0	75	0	0	107	42
0	0	0	0	0	0	0	1	0	0	0	0	0	0	0	1	0	75	0	0	91	31
0	0	0	0	0	0	0	0	0	0	0	1	0	0	0	0	1	75	1	1	67	28
1	0	0	0	0	0	0	0	0	0	0	0	0	1	0	0	1	75	0	1	71	40
1	0	0	0	1	0	0	0	0	0	0	1	0	1	0	1	1	75	0	1	95	35
0	0	0	NA	0	1	0	1	0	0	1	0	0	0	0	0	1	75	0	0	19	64
1	0	0	1	NA	NA	1	1	0	0	0	0	0	0	0	0	0	75	1	0	23	47
1	0	0	NA	1	0	1	1	0	0	0	0	0	0	0	1	1	75	0	0	103	22
1	0	0	NA	1	1	0	1	1	0	0	0	0	0	0	1	0	75	0	0	95	35
1	0	0	0	0	0	0	NA	0	0	0	1	0	0	0	1	1	75	0	0	31	5
0	0	0	1	0	0	0	1	0	0	0	0	NA	0	0	0	0	75	0	0	115	24
0	0	0	0	0	0	0	1	0	0	0	0	0	0	0	0	0	75	0	0	91	31
0	0	0	NA	0	1	0	1	0	0	1	0	0	0	0	1	1	75	1	0	99	26
1	0	0	0	0	0	0	0	0	0	0	0	0	0	0	1	1	75	0	0	55	24
1	0	0	0	0	0	0	NA	0	0	0	0	0	0	1	1	1	75	0	0	63	17
1	0	0	0	0	0	1	1	0	0	0	1	0	0	NA	1	1	75	0	0	103	22
0	0	0	1	0	1	0	0	0	0	0	0	0	0	0	1	1	75	0	1	27	15
0	0	0	0	0	0	0	0	0	0	0	0	0	0	NA	1	0	75	0	0	27	15
1	0	0	0	1	1	0	0	0	0	0	0	0	0	0	1	1	75	1	0	39	31
0	0	0	0	0	0	0	1	0	1	0	0	0	0	0	1	0	75	0	0	11	18
0	0	0	1	NA	1	0	1	0	0	1	0	0	0	0	1	0	75	0	0	107	42
0	0	0	0	0	0	0	1	0	1	NA	0	0	0	0	1	1	75	0	0	43	19
1	0	0	0	0	0	0	0	0	0	0	1	0	0	0	0	1	75	0	0	47	27
0	0	0	0	0	0	0	0	0	1	0	0	0	0	0	1	0	75	0	0	19	64
0	0	0	NA	NA	NA	0	0	0	0	0	1	1	0	1	1	1	75	1	1	67	28
0	0	0	1	0	0	0	0	0	0	0	1	1	0	0	1	0	75	0	1	91	31
0	0	0	0	0	1	0	1	0	0	0	0	0	0	0	0	0	75	0	0	91	31
1	0	0	0	0	1	0	1	0	0	0	0	0	0	0	1	1	75	0	0	71	40
0	0	0	0	0	0	0	0	0	0	0	1	0	0	0	1	0	75	0	0	107	42
1	0	0	1	0	0	0	0	0	0	0	0	0	0	0	1	0	75	0	0	111	39
1	0	0	0	0	0	NA	1	0	0	0	0	0	0	1	1	0	75	0	0	15	17
0	0	0	0	0	0	0	1	0	0	0	0	0	0	0	1	1	75	0	0	27	15
0	0	0	0	0	0	0	NA	0	0	0	0	0	0	0	0	0	75	0	0	43	19
1	0	0	1	1	1	0	0	0	0	0	0	1	0	1	1	1	75	0	1	111	39
1	0	0	0	0	0	0	1	0	0	0	0	0	0	0	1	1	75	1	1	7	17
1	0	0	0	0	0	0	0	0	0	0	0	0	1	0	0	1	75	0	1	95	35
0	0	0	0	0	0	0	0	0	0	0	0	0	0	0	1	0	75	0	0	91	31
1	0	0	0	0	0	0	0	0	0	0	0	0	1	0	0	0	75	0	0	71	40
0	0	0	0	0	0	0	0	0	0	0	0	0	0	0	1	0	75	0	0	3	10
0	0	0	0	1	0	0	NA	0	0	0	0	0	0	0	1	1	75	1	0	27	15
1	0	0	1	0	0	0	1	0	0	0	1	0	0	0	1	1	75	0	0	119	18
1	0	0	0	0	0	0	1	0	0	0	0	0	0	0	1	0	75	0	0	71	40
0	0	0	0	0	0	0	1	0	0	0	0	0	0	0	1	1	75	0	0	107	42
0	0	0	0	0	0	0	0	0	0	0	0	0	0	0	1	0	75	0	0	11	18
0	0	0	0	1	0	0	0	0	0	0	0	0	1	0	1	0	75	0	0	43	19
0	0	0	0	0	0	0	0	0	0	0	0	0	0	1	1	0	75	0	0	99	26
0	0	0	0	0	0	0	1	0	0	0	0	0	0	0	1	1	75	1	0	35	33
1	0	0	0	1	0	0	0	0	0	0	1	0	1	0	1	0	75	0	0	23	47
1	0	0	0	0	0	1	1	0	0	0	0	0	0	0	1	0	75	0	0	111	39
1	0	0	NA	NA	NA	0	0	0	0	0	1	0	0	1	0	0	75	1	0	63	17
1	0	0	0	0	0	0	0	0	0	1	1	0	0	0	1	1	75	0	0	95	35
1	0	0	0	0	0	0	0	0	0	0	0	0	0	0	1	0	75	0	0	7	17
1	0	0	0	0	0	0	0	0	0	0	1	0	0	NA	1	1	75	0	0	55	24
1	0	0	0	0	0	0	0	0	0	0	1	0	0	0	0	1	75	0	0	103	22
0	0	0	0	0	0	0	1	0	1	0	0	0	0	0	0	1	75	0	0	51	24
1	0	0	0	0	0	0	1	0	0	0	0	0	0	0	0	0	75	0	0	47	27
0	0	0	0	0	1	0	0	0	0	0	0	0	0	1	1	0	75	0	0	3	10
1	0	0	0	0	0	0	1	0	0	0	0	0	0	0	1	0	75	0	0	95	35
0	0	0	0	0	0	0	1	0	0	0	0	0	0	0	0	0	75	0	0	59	15
0	0	0	0	0	0	0	0	0	0	0	0	0	0	0	0	0	75	0	0	35	33
0	0	0	NA	0	1	0	1	0	0	0	0	0	1	0	0	0	75	0	0	35	33
1	0	0	0	0	0	0	0	0	0	0	1	0	0	0	1	1	75	0	0	39	31
0	0	0	0	0	0	0	1	0	0	0	0	0	0	1	1	1	75	0	1	51	24
1	0	0	0	0	1	0	0	0	0	0	0	0	1	0	1	0	75	0	0	23	47
0	0	0	1	0	0	0	1	0	0	0	0	0	0	0	1	0	75	0	0	59	15
1	0	0	1	0	0	0	0	0	0	0	1	0	0	0	0	0	75	0	0	71	40
1	0	0	1	NA	NA	0	0	0	0	0	0	0	0	0	0	0	75	0	0	95	35
0	0	0	0	0	NA	0	0	0	0	0	0	0	1	0	1	1	75	0	1	107	42
1	0	0	0	0	0	0	0	0	0	0	1	0	0	NA	0	0	75	0	0	55	24
1	0	0	0	1	0	0	0	0	0	0	0	0	0	0	1	1	75	0	0	111	39
1	0	0	0	0	0	0	1	0	0	0	0	0	0	1	1	0	75	0	0	119	18
0	0	0	0	0	0	0	1	0	0	0	0	0	0	0	0	0	75	0	0	99	26
1	0	0	0	0	0	0	0	0	0	0	0	0	0	0	1	0	75	0	0	47	27
1	0	0	0	1	0	0	1	0	0	NA	1	0	0	1	1	1	75	0	0	103	22
1	0	0	1	1	0	0	0	0	0	0	0	0	0	0	1	1	75	1	1	7	17
0	0	0	0	0	0	0	0	0	0	0	0	0	0	0	1	0	75	0	0	51	24
1	0	0	0	0	0	0	0	0	0	0	0	0	0	0	1	1	75	0	0	47	27
0	0	0	0	0	0	0	0	0	0	0	0	0	0	0	1	0	75	0	0	43	19
0	0	0	0	0	0	0	1	0	0	0	0	0	0	0	1	0	75	0	0	115	24
1	0	0	1	0	0	0	1	0	0	0	0	0	0	0	1	1	75	0	0	95	35
0	0	0	1	NA	0	0	1	0	0	0	0	0	0	NA	1	1	75	0	0	59	15
0	0	0	0	0	0	0	1	0	0	0	0	0	0	0	1	1	75	0	0	99	26
1	0	0	0	0	0	1	1	0	0	0	1	0	0	0	0	0	75	1	0	39	31
0	0	0	0	0	0	0	0	0	0	0	0	0	0	NA	0	0	75	0	0	115	24
1	0	0	0	0	0	0	0	0	0	1	0	0	1	0	1	1	75	0	0	23	47
1	0	0	0	0	0	1	0	0	0	0	0	0	0	0	NA	1	75	0	0	55	24
0	0	0	0	0	0	0	1	0	0	0	0	0	0	0	1	1	75	1	0	3	10
0	0	0	0	0	0	0	1	0	0	0	1	0	0	0	1	1	75	0	0	35	33
1	0	0	0	0	1	0	0	0	0	0	1	0	0	0	NA	1	75	0	0	111	39
0	0	0	0	0	1	0	1	0	0	0	0	0	0	0	1	0	75	0	0	107	42
1	0	0	0	0	0	0	NA	0	0	0	1	0	0	0	1	0	75	0	0	111	39
0	0	0	0	0	1	0	0	0	0	0	0	1	0	0	1	0	75	0	0	19	64
1	0	0	0	0	0	0	0	0	0	0	1	1	1	0	1	1	75	0	1	71	40
1	0	0	0	0	0	0	0	0	0	0	0	0	0	0	0	0	75	0	0	39	31
1	0	0	0	0	0	0	0	0	0	0	0	0	0	NA	1	0	75	0	0	111	39
1	0	0	0	0	0	0	0	0	0	0	0	0	0	0	1	0	75	0	0	55	24
1	0	0	0	0	0	0	0	0	0	0	1	0	0	NA	1	0	75	0	0	23	47
0	0	0	0	0	0	0	0	0	0	0	1	0	0	0	0	0	75	0	0	19	64
1	0	0	0	0	0	0	0	0	0	0	0	0	0	0	1	1	75	0	0	111	39
1	0	0	0	0	0	0	0	0	0	0	1	0	0	0	1	0	75	0	0	111	39
1	0	0	0	0	0	1	1	0	0	0	0	0	0	0	1	0	75	0	0	23	47
0	0	0	0	0	0	0	0	0	0	0	0	0	0	0	0	0	75	0	0	115	24
1	0	0	0	NA	0	0	0	0	1	0	0	0	0	0	1	1	75	0	0	7	17
1	0	0	0	1	1	0	1	0	0	0	0	0	0	0	0	0	75	0	0	47	27
1	0	0	0	0	0	0	0	0	0	0	0	0	0	0	1	0	75	0	0	47	27
1	0	0	1	0	0	1	1	1	0	0	0	0	0	0	0	0	75	1	1	23	47
0	0	0	NA	0	0	0	1	0	0	0	0	0	0	0	0	0	75	1	0	35	33
0	0	0	0	0	0	0	0	0	0	0	0	0	0	0	1	1	75	0	0	67	28
0	0	0	0	0	0	0	1	0	0	0	0	0	0	0	1	0	75	0	0	51	24
1	0	0	0	0	0	NA	1	0	0	0	0	0	1	NA	1	0	75	0	0	95	35
1	0	0	0	1	0	0	NA	0	0	0	1	0	0	NA	0	0	75	0	0	23	47
1	0	0	0	0	0	0	0	0	0	0	0	0	0	0	1	0	75	0	0	23	47
0	0	0	1	0	0	0	0	0	0	0	0	0	0	0	1	0	75	0	0	19	64
1	0	0	0	0	0	0	0	0	0	0	1	0	0	NA	1	1	75	0	0	63	17
1	0	0	0	0	0	0	1	0	0	0	0	0	1	0	1	1	75	1	0	55	24
0	0	0	0	0	0	0	0	0	0	0	1	0	0	0	0	0	75	0	1	11	18
1	0	0	0	0	NA	1	1	0	0	0	1	0	0	0	1	1	75	0	0	95	35
1	0	0	0	1	0	0	0	0	0	0	0	0	0	0	1	0	75	0	0	7	17
0	0	0	0	0	0	0	0	0	0	0	0	0	0	0	1	0	75	0	0	27	15
0	0	0	0	0	0	0	0	0	0	0	0	0	0	0	1	1	75	0	0	51	24
0	0	0	0	0	1	0	1	0	0	0	1	0	0	0	1	0	75	0	0	67	28
0	0	0	1	1	1	1	1	0	0	1	1	0	0	1	1	1	75	0	1	107	42
0	0	0	0	0	0	0	NA	0	0	0	0	0	0	0	0	0	75	0	0	115	24
1	0	0	0	0	0	0	0	0	0	0	0	0	0	0	1	0	75	0	0	15	17
0	0	0	0	0	0	0	0	0	0	0	1	0	0	0	1	1	75	0	0	99	26
0	0	0	0	0	0	0	1	0	0	0	0	0	0	0	1	0	75	0	0	51	24
0	0	0	0	0	0	1	1	0	0	0	0	0	NA	0	0	0	75	0	0	27	15
0	0	0	0	0	0	0	1	0	0	0	1	0	0	0	1	1	75	0	0	11	18
1	0	0	0	0	0	0	1	0	0	0	0	0	1	0	0	1	75	0	0	103	22
1	0	0	0	0	0	0	0	0	0	0	0	0	0	0	1	1	75	0	0	55	24
0	0	0	0	0	0	0	1	0	0	0	0	0	0	0	1	1	75	0	0	67	28
0	0	0	1	0	0	0	1	0	0	0	0	0	0	0	1	1	75	0	0	11	18
1	0	0	0	0	0	0	0	0	0	0	1	0	0	0	1	0	75	0	0	111	39
1	0	0	0	0	1	0	1	0	0	1	0	0	0	0	1	0	75	0	0	71	40
1	0	0	NA	0	0	0	0	0	0	0	0	0	0	0	0	0	75	0	0	95	35
1	0	0	0	0	0	0	0	0	0	0	1	0	0	0	1	0	75	0	0	119	18
0	0	0	0	0	0	0	0	0	0	0	0	1	0	NA	1	1	75	1	0	67	28
1	0	0	0	1	0	0	0	0	0	0	0	0	0	0	1	1	75	0	0	95	35
1	0	0	0	0	0	0	0	0	0	0	0	0	0	0	0	1	75	0	0	47	27
0	0	0	0	0	0	0	0	0	0	0	0	0	1	0	0	0	75	0	0	107	42
1	0	0	0	0	0	0	1	0	0	0	0	0	0	0	1	1	75	0	0	7	17
1	0	0	0	1	0	0	0	0	0	0	1	0	0	NA	0	0	75	0	0	23	47
1	0	0	0	0	0	0	0	0	0	0	0	0	0	0	0	0	75	0	0	23	47
1	0	0	0	0	0	0	0	0	0	0	0	0	0	0	1	1	75	0	0	95	35
0	0	0	0	0	0	0	1	0	0	0	1	0	0	0	0	0	75	1	0	35	33
0	0	0	0	0	0	0	1	0	0	0	0	0	NA	0	1	1	75	0	0	11	18
0	0	0	0	0	0	0	0	0	0	0	1	0	0	0	0	1	75	1	0	107	42
1	0	0	0	0	0	0	0	0	0	0	0	0	0	0	0	0	75	0	0	23	47
0	0	0	1	0	0	0	1	0	0	0	0	0	0	0	1	0	75	0	0	107	42
1	0	0	0	0	0	0	1	0	0	0	1	0	0	0	1	0	75	0	0	47	27
0	0	0	0	1	0	0	1	0	0	0	0	0	0	0	1	0	75	0	0	67	28
1	0	0	0	0	0	0	1	0	0	0	0	0	0	1	1	0	75	0	0	111	39
0	0	0	0	1	0	0	1	0	0	0	1	0	0	0	1	1	75	0	0	99	26
0	0	0	0	0	NA	0	1	0	0	0	0	0	0	0	1	0	75	1	0	107	42
0	0	0	0	0	0	0	1	0	0	0	0	0	0	0	0	0	75	0	0	107	42
1	0	0	0	0	1	0	0	0	0	0	0	0	0	0	0	0	75	0	0	119	18
1	0	0	0	0	0	0	0	0	0	0	0	0	0	0	0	1	75	0	0	7	17
0	0	0	0	0	1	0	0	0	0	0	1	1	0	0	1	1	75	0	1	19	64
1	0	0	0	0	0	0	1	0	0	0	0	0	0	0	0	1	75	0	0	71	40
1	0	0	0	0	0	0	0	0	0	0	NA	NA	NA	0	1	1	75	0	0	39	31
0	0	0	0	0	0	1	1	0	0	0	0	0	0	0	1	1	75	0	0	11	18
0	0	0	0	0	0	0	1	0	0	0	1	0	0	0	1	1	75	1	0	99	26
1	0	0	NA	1	1	0	NA	0	0	0	1	0	0	0	1	1	75	0	1	111	39
0	0	0	0	0	0	0	1	0	0	0	0	0	0	0	0	1	75	0	0	3	10
1	0	0	0	0	0	0	0	0	0	0	1	0	0	0	0	0	75	0	0	39	31
1	0	0	0	0	0	1	0	0	0	0	0	0	0	0	0	0	75	0	0	111	39
1	0	0	0	0	0	0	0	0	0	0	0	0	0	0	1	0	75	0	0	47	27
1	0	0	0	0	0	0	NA	0	0	0	1	0	0	1	1	1	75	0	0	119	18
0	0	0	0	0	0	0	NA	0	0	0	1	0	0	0	NA	0	75	0	0	91	31
1	0	0	0	0	0	0	1	0	0	0	1	0	0	0	1	0	75	0	0	71	40
1	0	0	0	0	0	0	0	0	NA	0	0	0	0	1	1	0	75	0	0	103	22
1	0	0	0	0	1	0	0	0	0	0	1	0	0	0	0	1	75	0	0	71	40
0	0	0	1	1	0	0	1	0	0	0	1	1	0	0	1	1	75	0	1	19	64
0	0	0	0	0	0	0	1	0	0	0	0	0	0	0	1	1	75	0	0	107	42
0	0	0	0	0	0	0	0	0	0	0	1	0	0	0	1	1	75	0	0	107	42
0	0	0	0	0	0	0	1	0	0	0	0	0	0	0	1	0	75	0	0	35	33
0	0	0	0	0	0	0	0	0	0	0	1	0	0	0	0	0	75	0	0	91	31
1	0	0	0	0	1	0	1	0	0	0	1	0	0	NA	0	0	75	0	0	39	31
0	0	0	0	0	NA	0	1	0	0	0	0	0	0	NA	NA	1	75	0	0	35	33
0	0	0	1	0	0	0	1	0	0	0	0	0	0	0	0	0	75	0	0	11	18
0	0	0	0	0	0	0	1	0	0	0	0	0	0	0	1	0	75	0	0	99	26
0	0	0	0	0	0	0	0	0	0	0	0	0	1	NA	1	0	75	0	0	91	31
1	0	0	0	0	0	0	0	0	0	0	1	0	0	0	1	0	75	0	0	71	40
0	0	0	0	0	0	0	0	0	0	0	1	1	1	0	0	1	75	0	0	19	64
0	0	0	1	0	0	0	1	0	0	1	0	0	0	0	0	1	75	0	0	91	31
0	0	0	0	0	0	0	0	0	0	0	0	0	0	0	0	1	75	0	0	51	24
0	0	0	NA	1	0	0	1	0	0	0	0	0	0	0	0	1	75	0	0	107	42
1	0	0	0	1	0	0	0	0	0	0	1	0	0	0	0	1	75	0	0	111	39
1	0	0	0	1	0	0	0	0	0	0	1	0	0	1	1	1	75	0	1	55	24
1	0	0	0	0	1	0	0	0	0	0	1	0	0	1	1	1	75	1	1	119	18
0	0	0	0	0	0	0	0	0	0	0	1	0	0	0	1	0	75	0	0	99	26
1	0	0	0	0	0	0	0	0	0	0	1	0	NA	0	0	0	75	0	0	55	24
0	0	0	0	0	0	0	0	0	0	1	0	0	1	0	1	0	75	0	0	19	64
1	0	0	0	0	1	0	0	0	0	0	0	0	0	0	0	0	75	0	0	103	22
1	0	0	0	0	0	0	0	0	0	0	0	0	0	0	1	0	75	0	0	7	17
1	0	0	0	0	1	0	0	0	0	0	1	0	1	1	1	1	75	0	0	71	40
1	0	0	0	0	0	0	0	0	0	0	0	0	0	0	0	0	75	0	0	111	39
1	0	0	0	1	0	1	1	0	0	1	0	0	0	0	1	1	75	1	0	111	39
0	0	0	0	1	0	0	1	0	0	0	0	0	0	0	0	0	75	0	0	107	42
0	0	0	0	0	0	0	0	0	0	0	0	0	0	0	1	1	75	1	0	19	64
0	0	0	0	0	1	0	1	0	0	0	0	0	0	0	1	0	75	0	0	19	64
0	0	0	0	0	0	0	0	0	0	0	0	0	0	0	0	0	75	0	0	107	42
1	0	0	0	0	1	0	0	0	0	NA	1	0	0	0	1	1	75	0	0	119	18
1	0	0	0	0	0	0	0	0	0	0	1	0	0	0	1	0	75	0	0	15	17
0	0	0	0	0	0	0	1	0	0	0	0	0	0	0	1	0	75	0	0	19	64
1	0	0	0	0	0	0	0	0	0	0	0	0	0	0	1	1	75	0	0	15	17
1	0	0	0	1	1	1	0	0	0	0	1	0	1	1	1	1	75	0	0	111	39
1	0	0	0	0	1	0	1	0	0	1	0	0	0	0	1	1	75	0	1	111	39
1	0	0	0	0	0	0	0	0	0	0	0	0	0	0	1	0	75	0	0	39	31
0	0	0	0	0	0	0	1	0	0	0	0	0	0	0	0	0	75	0	0	43	19
1	0	0	0	0	0	0	1	0	0	0	0	1	0	NA	0	0	75	0	0	111	39
0	0	0	0	0	0	0	1	0	0	0	0	0	0	0	1	0	75	0	0	67	28
1	0	0	0	0	1	0	0	0	0	1	1	0	0	0	1	0	75	0	0	55	24
1	0	0	0	0	1	0	0	0	0	0	1	0	0	0	0	0	75	0	0	63	17
0	0	0	0	0	0	0	1	0	0	0	0	0	0	0	0	0	75	0	0	107	42
1	0	0	1	0	0	0	0	0	0	0	0	0	0	0	1	1	75	0	0	71	40
1	0	0	NA	0	0	0	0	0	0	0	1	0	0	0	0	0	75	0	0	23	47
1	0	0	0	0	1	1	0	0	0	0	1	0	0	1	1	1	75	0	1	95	35
0	0	0	0	1	0	0	1	0	0	0	0	0	0	0	1	0	75	0	0	35	33
1	0	0	0	0	0	0	1	0	0	0	0	0	1	1	0	0	75	0	0	23	47
1	0	0	0	0	0	0	0	0	0	0	1	1	0	0	1	0	75	0	0	23	47
0	0	0	0	0	1	0	0	0	0	0	NA	NA	NA	NA	1	0	75	0	0	19	64
0	0	0	0	1	0	0	1	0	0	0	0	0	0	0	1	0	75	0	0	115	24
1	0	0	0	NA	1	0	0	0	0	0	1	0	0	0	1	0	75	0	0	111	39
1	0	0	NA	NA	0	0	0	0	0	0	1	0	0	0	1	1	75	0	0	55	24
0	0	0	0	0	0	0	1	0	0	0	1	0	0	0	0	1	75	0	0	11	18
0	0	0	0	0	NA	0	1	0	0	0	0	0	0	0	1	0	75	0	1	35	33
0	0	0	0	0	0	0	0	0	0	0	1	0	0	0	1	0	75	0	0	107	42
0	0	0	0	0	0	0	0	0	0	0	0	0	0	1	1	0	75	0	0	19	64
0	0	0	1	1	0	0	0	0	0	0	1	0	0	0	1	0	75	0	0	11	18
0	0	0	0	0	0	0	1	0	0	0	0	0	1	1	0	0	75	0	0	35	33
1	0	0	NA	0	0	0	0	0	0	0	0	0	0	0	NA	1	75	1	0	55	24
0	0	0	0	0	0	0	0	0	0	0	0	0	0	0	0	0	75	0	0	107	42
0	0	0	0	0	0	0	0	0	0	0	0	0	0	0	1	0	75	0	0	67	28
1	0	0	1	0	1	0	0	0	0	0	0	0	0	0	1	0	75	1	0	71	40
0	0	0	0	0	0	0	0	0	0	0	1	1	0	1	0	0	75	0	1	51	24
0	0	0	0	0	0	0	1	0	0	0	NA	NA	NA	0	0	0	75	0	0	51	24
1	0	0	0	0	0	0	0	0	0	0	1	0	1	0	1	1	75	0	0	23	47
0	0	0	0	0	0	0	1	0	0	0	0	0	0	0	1	0	75	0	0	3	10
1	0	0	0	0	0	0	0	0	0	0	1	0	0	0	0	0	75	0	0	47	27
1	0	0	0	0	0	0	0	0	0	0	0	0	1	0	1	1	75	0	1	39	31
1	0	0	0	0	0	0	0	0	0	0	1	0	0	0	1	1	75	0	1	71	40
0	0	0	0	0	0	1	1	0	0	0	0	0	0	0	0	0	75	0	0	19	64
1	0	0	0	0	0	0	0	0	0	NA	0	0	0	0	0	0	75	0	0	71	40
0	0	0	0	0	0	0	0	0	0	0	0	0	0	0	1	0	75	0	0	19	64
0	0	0	1	0	0	0	1	0	0	0	0	0	0	0	1	1	75	0	0	51	24
1	0	0	0	0	0	0	0	0	0	0	0	0	0	0	1	0	75	0	0	111	39
1	0	0	0	0	0	0	0	0	0	0	1	0	0	0	1	1	75	0	0	71	40
0	0	0	0	NA	0	0	1	0	0	0	0	0	1	0	1	0	75	0	0	35	33
1	0	0	0	0	0	0	1	0	0	0	0	0	0	0	1	1	75	0	0	71	40
0	0	0	0	0	1	0	1	0	0	0	0	0	0	0	1	0	75	0	0	3	10
1	0	0	0	1	1	1	1	0	0	0	1	0	1	0	0	1	75	0	0	39	31
1	0	0	0	0	1	1	1	0	0	1	1	0	0	1	1	1	75	1	1	119	18
1	0	0	0	1	0	0	0	0	0	0	1	0	0	0	1	1	75	0	0	111	39
0	0	0	0	0	0	0	0	0	0	0	1	1	0	1	0	0	75	0	1	91	31
0	0	0	1	0	0	0	1	0	0	0	1	0	0	0	0	1	75	1	1	115	24
0	0	0	NA	1	0	0	NA	0	0	0	0	0	0	0	0	0	75	0	0	19	64
0	0	0	0	NA	0	0	0	0	0	0	0	0	0	0	0	1	75	0	0	43	19
1	0	0	1	0	0	0	0	0	0	0	0	0	0	0	1	1	75	0	0	71	40
0	0	0	0	0	0	0	1	0	0	0	0	0	0	0	1	0	75	0	0	43	19
0	0	0	0	0	0	0	1	0	0	0	0	0	0	0	1	0	75	0	0	107	42
0	0	0	0	0	0	0	0	0	0	0	0	0	0	0	0	0	75	0	0	11	18
0	0	0	0	0	0	0	0	0	0	0	1	0	0	0	0	0	75	0	0	35	33
1	0	0	0	1	NA	0	0	0	0	0	1	0	0	1	1	1	75	0	0	39	31
1	0	0	0	0	0	0	0	0	0	0	0	0	0	0	0	1	75	0	0	15	17
0	0	0	0	0	0	0	1	0	0	0	0	0	0	0	1	0	75	0	0	99	26
0	0	0	0	0	1	0	0	0	0	0	0	0	1	0	1	1	75	0	0	99	26
1	0	0	0	0	0	0	0	0	0	0	0	0	1	0	0	0	75	0	0	95	35
0	0	0	0	0	0	0	0	0	0	0	1	0	0	0	0	1	75	0	0	107	42
1	0	0	0	0	1	0	1	0	0	1	0	0	0	0	1	1	75	0	0	119	18
0	0	0	0	1	0	0	0	0	0	0	1	0	0	0	1	0	75	0	0	35	33
0	0	0	NA	0	1	0	NA	0	0	0	0	0	0	0	0	0	75	0	0	11	18
1	0	0	0	0	0	0	0	0	0	0	0	0	0	0	0	0	75	0	0	39	31
1	0	0	0	0	0	0	0	0	0	0	0	0	0	0	1	0	75	0	0	119	18
1	0	0	0	0	0	0	NA	0	0	0	0	0	0	0	1	0	75	0	0	7	17
1	0	0	0	0	0	0	0	0	0	0	1	0	0	0	0	1	75	0	0	119	18
0	0	0	0	0	0	0	1	0	0	0	0	0	0	0	1	0	75	0	0	67	28
1	0	0	0	0	0	0	1	0	0	0	0	0	0	0	1	0	75	0	0	31	5
1	0	0	0	0	0	0	0	0	0	0	1	0	0	1	1	1	75	0	0	119	18
1	0	0	0	0	0	0	1	0	0	0	1	0	0	0	0	0	75	0	0	119	18
1	0	0	0	0	0	0	0	1	0	0	0	0	0	0	0	1	75	1	0	15	17
0	0	0	0	0	0	0	1	0	0	0	0	0	1	0	1	0	75	0	0	99	26
0	0	0	0	1	0	0	1	0	0	0	0	0	1	0	1	1	75	1	0	43	19
0	0	0	0	0	0	0	1	0	0	0	0	0	0	0	0	0	75	0	0	51	24
1	0	0	0	0	0	0	1	1	0	0	0	0	0	0	0	0	75	0	0	111	39
1	0	0	0	0	0	0	0	0	0	0	0	0	0	0	1	0	75	0	0	63	17
0	0	0	0	1	0	0	0	0	0	0	0	0	0	0	0	0	75	0	0	35	33
0	0	0	0	0	0	0	1	NA	0	0	0	0	0	0	1	0	75	0	0	19	64
1	0	0	0	0	0	0	0	0	0	0	0	0	0	0	1	1	75	0	0	95	35
0	0	0	1	0	0	0	1	0	0	0	0	0	0	0	1	1	75	0	0	91	31
0	0	0	0	0	0	0	0	0	0	0	0	0	0	0	0	0	75	0	0	99	26
0	0	0	0	0	0	0	0	0	0	0	0	0	1	0	0	0	75	0	0	51	24
1	0	0	0	0	0	0	0	0	0	0	1	0	0	0	1	1	75	0	0	23	47
1	0	0	1	0	1	0	0	0	0	0	1	0	1	0	1	1	75	1	0	111	39
0	0	0	0	0	0	0	1	0	0	0	0	0	0	0	0	1	75	0	0	67	28
0	0	0	0	0	1	0	1	0	0	0	0	0	0	0	1	0	75	0	0	115	24
1	0	0	0	0	0	0	0	0	0	0	0	0	1	0	1	1	75	0	0	39	31
0	0	0	1	0	0	0	0	0	0	0	1	0	0	0	1	0	75	0	0	43	19
0	0	0	0	0	0	0	1	0	0	0	0	0	0	0	1	1	70	0	0	106	42
1	0	0	0	1	0	0	1	0	0	0	0	0	0	0	1	1	70	0	0	38	37
1	0	0	0	0	1	0	0	0	0	0	0	0	1	0	1	1	70	0	0	30	20
1	0	0	0	0	0	0	0	0	0	0	0	0	1	0	0	1	70	0	0	94	47
1	0	0	0	0	0	0	0	0	0	0	0	0	1	1	1	0	70	0	0	14	16
1	0	0	0	1	0	0	1	0	0	0	0	0	0	0	1	0	70	0	0	30	20
0	0	0	0	1	0	0	1	0	0	1	0	0	0	0	1	0	70	0	0	58	16
0	0	0	0	0	0	0	1	0	0	0	0	0	0	1	1	1	70	0	1	66	47
1	0	0	1	0	1	0	1	0	0	0	0	0	0	0	1	1	70	1	1	46	32
0	0	0	0	0	1	0	1	0	0	0	NA	NA	NA	0	1	1	70	0	0	26	22
1	0	0	0	0	0	0	0	0	0	1	1	0	1	0	1	1	70	0	0	22	73
1	0	0	0	0	0	0	0	0	0	0	1	0	0	1	1	0	70	0	0	14	16
1	0	0	0	0	0	0	0	0	0	0	0	0	0	1	1	NA	70	0	0	110	40
0	0	0	1	0	0	0	0	0	0	1	0	0	0	0	1	0	70	0	0	66	47
1	0	0	0	0	0	1	0	0	0	0	1	0	0	1	1	0	70	0	1	70	43
1	0	0	0	0	0	0	0	0	0	0	0	0	1	0	1	0	70	0	0	30	20
0	0	0	0	0	0	0	0	0	0	0	0	0	1	0	1	1	70	0	0	34	46
1	0	0	0	0	0	0	0	0	0	0	0	0	0	0	1	0	70	0	0	118	25
1	0	0	0	0	0	0	0	0	0	0	1	0	0	0	0	NA	70	0	0	70	43
1	0	0	0	1	0	0	0	0	0	0	1	1	1	1	0	0	70	1	0	94	47
1	0	0	0	0	0	0	0	0	0	0	0	0	1	0	0	0	70	0	0	54	39
0	0	0	0	0	0	0	0	1	1	0	1	0	0	1	0	1	70	0	0	18	62
1	0	0	0	0	0	0	1	0	0	0	1	0	0	0	1	1	70	0	0	110	40
1	0	0	0	1	0	0	0	0	0	1	1	0	0	NA	1	1	70	1	0	46	32
0	0	0	0	0	1	0	0	0	0	0	1	0	0	0	1	1	70	0	0	18	62
0	0	0	0	0	1	1	1	0	0	0	0	0	0	0	1	1	70	0	0	106	42
0	0	0	0	0	0	0	0	0	0	0	0	0	0	NA	0	0	70	0	0	50	34
0	0	0	0	0	1	0	1	0	0	0	1	0	0	0	1	1	70	0	0	26	22
1	0	0	1	0	1	0	1	0	0	0	0	0	0	1	0	1	70	0	0	102	34
0	0	0	0	NA	NA	0	1	0	0	0	1	1	0	0	1	1	70	0	0	90	33
1	0	0	0	0	0	0	1	0	0	0	0	0	1	0	1	1	70	1	0	22	73
0	0	0	0	0	0	0	0	0	0	0	1	0	0	0	0	0	70	0	0	90	33
1	0	0	0	0	0	0	0	0	0	0	0	0	0	0	0	0	70	0	0	70	43
0	0	0	0	0	0	0	1	0	0	0	1	0	0	0	1	0	70	0	0	58	16
0	0	0	0	1	0	0	0	0	0	0	0	0	1	0	1	1	70	0	0	34	46
0	0	0	0	0	0	0	1	0	0	0	0	0	0	1	0	0	70	0	0	18	62
0	0	0	0	0	0	0	0	0	0	0	0	0	0	0	1	0	70	0	0	18	62
1	0	0	0	0	0	0	0	0	0	0	0	0	1	0	0	0	70	0	0	30	20
0	0	0	0	0	0	0	1	0	0	0	0	0	0	0	1	0	70	0	0	18	62
1	0	0	0	0	0	0	0	0	0	0	0	0	1	0	1	0	70	0	0	102	34
0	0	0	1	0	0	0	1	0	0	0	0	0	0	0	0	0	70	0	0	50	34
1	0	0	0	0	0	0	1	0	0	0	0	0	0	0	1	1	70	0	0	94	47
1	0	0	0	1	0	0	0	0	0	0	0	0	0	NA	1	0	70	0	0	54	39
0	0	0	0	NA	1	0	0	0	0	0	0	0	0	0	0	1	70	0	0	34	46
0	0	0	1	0	0	0	0	0	0	0	0	0	0	1	1	0	70	1	0	18	62
0	0	0	0	0	0	0	0	0	1	0	1	0	1	0	1	1	70	0	1	34	46
0	0	0	NA	1	1	0	1	0	0	0	0	0	1	0	0	0	70	1	0	50	34
1	0	0	0	0	1	0	1	0	0	0	0	0	0	0	0	0	70	0	0	14	16
0	0	0	0	0	0	0	0	0	0	0	0	0	0	0	1	0	70	0	0	18	62
0	0	0	0	0	0	0	0	0	0	0	0	0	0	0	1	0	70	0	0	66	47
0	0	0	0	0	0	0	1	0	0	0	1	0	0	0	1	0	70	0	0	18	62
0	0	0	0	0	0	0	0	0	0	0	1	0	0	0	1	0	70	0	0	90	33
0	0	0	0	0	0	0	0	0	0	0	1	0	0	0	1	1	70	0	0	58	16
1	0	0	0	1	0	0	NA	0	0	0	0	0	0	0	1	1	70	0	0	110	40
1	0	0	0	0	0	0	0	0	0	0	0	0	0	0	0	0	70	0	0	94	47
0	0	0	0	0	0	0	1	0	0	0	0	0	0	0	1	1	70	0	0	98	34
1	0	0	NA	1	0	0	0	0	0	0	0	0	0	0	1	1	70	0	0	62	17
0	0	0	0	0	0	0	0	0	0	NA	0	0	0	0	0	0	70	0	0	34	46
1	0	0	0	0	0	0	1	0	0	0	1	0	1	0	1	1	70	0	0	110	40
1	0	0	0	0	0	0	0	0	0	0	0	0	0	0	1	1	70	0	0	102	34
0	0	0	0	0	0	0	1	0	0	0	0	0	0	0	0	0	70	0	0	58	16
1	0	0	0	0	0	0	1	0	0	0	0	0	0	0	0	0	70	0	0	110	40
0	0	0	0	0	0	0	1	0	0	0	0	0	0	0	0	0	70	0	0	98	34
0	0	0	0	0	0	0	1	0	0	0	0	0	1	0	1	1	70	0	0	106	42
0	0	0	1	0	NA	0	1	0	0	0	0	0	0	0	0	0	70	0	0	18	62
1	0	0	0	0	0	0	NA	0	0	0	0	0	0	0	1	1	70	0	0	14	16
0	0	0	NA	0	0	0	1	0	0	1	0	0	0	0	0	1	70	0	0	34	46
0	0	0	0	0	0	0	1	0	0	0	1	0	0	0	0	0	70	0	0	18	62
0	0	0	0	1	0	0	1	0	0	0	1	0	1	0	1	1	70	0	0	10	18
1	0	0	0	0	1	0	0	0	0	0	0	0	1	0	1	1	70	0	0	110	40
0	0	0	0	1	1	0	1	0	0	0	0	0	0	0	0	0	70	0	0	98	34
1	0	0	NA	0	0	0	0	0	0	0	0	0	0	1	1	0	70	0	0	102	34
1	0	0	0	0	0	0	1	0	0	0	0	0	0	NA	1	NA	70	0	0	14	16
1	0	0	0	0	0	0	0	0	0	0	0	0	1	0	1	1	70	0	0	54	39
1	0	0	0	0	0	0	0	0	0	0	1	0	0	0	1	0	70	0	0	46	32
0	0	0	0	0	0	0	0	0	0	0	0	0	0	1	0	0	70	1	0	34	46
0	0	0	0	0	0	0	0	0	0	0	0	0	0	0	1	1	70	0	0	66	47
0	0	0	1	0	0	0	0	0	0	0	0	0	0	0	0	1	70	0	0	18	62
1	0	0	0	1	0	0	1	0	0	0	0	0	0	0	1	1	70	0	0	118	25
1	0	0	0	0	0	0	0	0	0	0	0	0	1	0	0	0	70	0	0	70	43
1	0	0	0	0	0	0	1	0	0	0	1	0	0	0	0	1	70	0	0	110	40
1	0	0	0	0	1	0	1	0	0	0	1	0	0	0	1	1	70	0	0	102	34
1	0	0	0	0	0	0	0	0	0	0	0	0	1	0	0	1	70	0	0	22	73
1	0	0	NA	0	0	0	NA	0	0	0	1	0	1	0	1	1	70	0	0	110	40
0	0	0	0	0	0	0	1	0	0	0	0	0	0	1	1	0	70	1	0	42	27
0	0	0	0	0	0	0	1	0	0	0	0	0	0	0	1	0	70	0	0	50	34
1	0	0	0	0	0	0	NA	0	0	0	0	0	0	0	1	1	70	0	0	110	40
1	0	0	0	0	0	0	1	0	0	1	1	0	0	0	1	1	70	0	0	6	10
0	0	0	NA	0	0	0	1	0	0	0	0	1	0	0	0	NA	70	0	0	98	34
1	0	0	0	0	0	0	0	0	0	0	0	0	0	0	1	0	70	0	0	22	73
1	0	0	0	1	0	0	0	0	0	0	1	0	0	0	1	1	70	0	0	38	37
0	0	0	0	0	0	1	1	0	1	0	0	0	0	0	0	1	70	0	0	50	34
0	0	0	0	0	0	0	0	0	0	0	1	0	0	0	0	0	70	0	0	66	47
0	0	0	0	1	1	0	0	0	0	0	0	0	0	0	0	0	70	0	0	26	22
0	0	0	0	0	0	0	1	0	0	0	0	0	0	0	1	1	70	0	0	18	62
1	0	0	0	0	0	0	1	0	0	0	0	0	0	1	1	0	70	0	0	6	10
1	0	0	0	0	0	0	0	0	0	0	0	0	1	0	1	0	70	0	0	54	39
1	0	0	0	NA	0	0	1	0	0	0	0	0	0	0	1	1	70	0	0	54	39
0	0	0	0	0	0	0	1	0	0	0	1	0	0	0	0	0	70	0	0	10	18
1	0	0	1	0	1	0	0	0	0	0	0	0	0	NA	1	0	70	1	0	110	40
0	0	0	0	0	0	0	0	0	0	0	0	0	1	0	1	0	70	0	0	50	34
1	0	0	0	0	0	0	0	0	0	0	0	0	0	0	1	1	70	0	0	22	73
1	0	0	0	0	0	0	1	0	0	0	0	1	0	0	0	0	70	0	0	94	47
1	0	0	0	0	0	0	0	0	0	0	0	0	0	0	1	0	70	0	0	102	34
1	0	0	1	0	NA	1	1	0	0	0	0	0	0	0	1	1	70	1	0	22	73
1	0	0	0	0	0	0	0	0	0	0	1	0	0	0	1	0	70	0	0	22	73
0	0	0	0	0	0	0	0	1	0	0	0	NA	1	0	1	0	70	0	0	106	42
1	0	0	NA	NA	NA	0	1	0	NA	0	1	0	0	1	1	1	70	1	0	110	40
1	0	0	0	0	0	0	0	0	1	0	0	0	1	1	1	0	70	0	1	110	40
0	0	0	0	0	0	0	0	0	0	0	0	0	0	0	1	0	70	0	0	34	46
0	0	0	1	0	0	0	0	0	0	1	0	0	0	0	1	0	70	0	0	66	47
1	0	0	0	0	0	0	0	0	0	0	1	0	0	0	1	0	70	0	0	110	40
0	0	0	0	0	0	0	0	0	0	0	0	0	0	0	1	0	70	0	0	10	18
1	0	0	0	1	0	0	1	0	0	0	0	0	0	0	1	1	70	0	0	38	37
0	0	0	0	0	0	0	NA	1	0	0	1	0	0	0	0	0	70	0	0	114	18
0	0	0	1	0	1	0	1	0	0	0	0	0	1	1	NA	1	70	1	0	26	22
1	0	0	0	0	0	0	1	0	0	0	1	0	0	0	0	0	70	0	0	102	34
0	0	0	1	0	1	0	1	0	1	0	0	0	0	1	1	1	70	0	1	66	47
0	0	0	0	0	0	0	0	0	0	0	0	0	1	0	0	0	70	0	0	66	47
1	0	0	0	0	1	0	1	0	0	1	0	0	0	0	0	0	70	0	0	94	47
1	0	0	0	0	0	0	0	0	0	0	1	0	0	1	1	0	70	0	0	62	17
1	0	0	0	0	0	0	0	0	0	0	1	0	0	0	1	1	70	0	0	46	32
1	0	0	1	0	1	0	0	0	0	0	1	0	0	NA	1	1	70	1	0	46	32
0	0	0	0	0	0	1	1	0	0	0	0	0	0	0	1	0	70	0	0	114	18
1	0	0	0	0	0	0	0	0	0	0	0	0	1	0	1	1	70	0	0	22	73
1	0	0	0	0	0	0	0	0	0	0	0	0	0	0	1	0	70	0	0	30	20
1	0	0	0	0	0	0	1	0	0	0	0	0	0	0	1	0	70	0	0	22	73
0	0	0	0	1	0	0	1	0	0	1	0	0	0	0	1	0	70	0	0	18	62
0	0	0	0	0	0	0	1	0	0	0	1	0	0	0	NA	0	70	0	0	90	33
1	0	0	0	0	0	0	0	0	0	0	0	0	0	0	0	0	70	0	0	38	37
0	0	0	0	0	1	0	0	0	0	0	0	0	1	0	0	0	70	0	0	50	34
0	0	0	0	0	0	1	1	0	0	0	0	0	0	0	1	1	70	0	0	66	47
1	0	0	0	0	0	0	1	0	0	0	0	0	0	0	1	0	70	0	0	30	20
1	0	0	0	0	0	0	0	0	0	0	0	0	0	0	1	0	70	0	0	22	73
1	0	0	0	0	0	1	0	0	0	0	0	0	0	0	1	0	70	0	0	102	34
0	0	0	0	1	0	0	0	0	0	0	0	0	0	0	1	0	70	0	1	90	33
0	0	0	0	0	0	0	0	0	0	1	0	0	1	0	0	0	70	0	0	50	34
0	0	0	1	0	0	0	0	0	0	0	0	0	0	0	1	0	70	0	0	18	62
1	0	0	0	0	0	0	1	0	1	0	1	0	0	0	1	1	70	0	0	110	40
0	0	0	0	1	0	0	0	0	0	0	0	0	0	0	1	1	70	0	0	18	62
1	0	0	0	0	0	0	0	0	0	0	0	0	1	0	1	1	70	0	0	70	43
0	0	0	0	0	0	0	0	0	0	0	0	0	0	0	0	0	70	0	0	66	47
1	0	0	0	0	1	0	0	0	0	0	0	0	0	0	1	1	70	0	0	38	37
0	0	0	NA	0	1	1	1	1	0	0	1	0	0	0	0	1	70	1	1	26	22
1	0	0	NA	0	0	0	0	0	0	0	0	0	0	0	1	0	70	1	0	54	39
0	0	0	0	0	0	0	1	0	0	0	0	0	0	0	1	0	70	0	0	106	42
1	0	0	0	0	0	0	0	0	0	0	0	0	0	0	0	0	70	0	0	54	39
1	0	0	0	0	1	0	0	0	0	0	1	0	1	0	1	0	70	0	0	14	16
0	0	0	0	0	0	1	1	0	0	0	0	0	0	0	1	0	70	0	0	26	22
1	0	0	NA	0	0	0	0	0	0	0	0	0	0	0	1	0	70	1	0	62	17
0	0	0	0	0	0	0	0	0	0	0	0	0	0	0	0	0	70	0	0	50	34
1	0	0	0	1	0	0	0	0	0	0	0	0	0	0	1	0	70	0	0	94	47
0	0	0	0	0	0	0	1	0	0	0	0	0	0	0	0	0	70	0	0	18	62
1	0	0	0	0	0	0	0	0	0	0	0	0	0	0	0	0	70	0	0	102	34
1	0	0	0	NA	0	0	0	0	0	0	NA	NA	NA	1	0	1	70	0	0	6	10
0	0	0	0	0	0	0	1	0	0	0	0	0	0	0	1	0	70	0	0	26	22
0	0	0	0	0	0	1	1	0	0	0	0	0	0	0	1	0	70	1	1	66	47
1	0	0	0	0	NA	0	1	0	0	0	0	0	0	0	1	0	70	0	0	14	16
1	0	0	0	0	0	0	0	0	0	0	0	0	0	0	1	1	70	0	0	22	73
0	0	0	0	0	0	0	0	0	0	0	0	0	0	0	1	1	70	0	0	18	62
1	0	0	0	1	0	0	0	0	0	0	0	0	0	0	1	0	70	0	0	46	32
0	0	0	0	0	0	0	0	0	0	0	0	0	0	0	1	0	70	0	0	50	34
1	0	0	0	0	0	0	0	0	0	0	1	0	0	0	1	0	70	0	1	54	39
1	0	0	0	0	0	0	0	0	0	0	0	0	0	0	1	0	70	0	0	102	34
1	0	0	0	0	0	0	1	0	0	0	0	0	0	0	1	0	70	0	0	94	47
0	0	0	1	0	1	0	0	0	0	0	0	0	0	NA	1	1	70	0	0	26	22
0	0	0	0	0	0	0	1	0	0	0	0	0	0	1	1	0	70	0	1	10	18
0	0	0	1	0	1	0	0	0	0	0	1	0	0	0	1	0	70	0	0	114	18
0	0	0	0	0	0	0	0	0	0	0	0	0	0	NA	1	0	70	0	0	50	34
0	0	0	0	1	1	0	0	0	0	0	1	1	0	0	1	1	70	0	1	106	42
1	0	0	0	0	0	0	0	0	0	NA	1	0	0	0	1	0	70	0	0	54	39
1	0	0	0	0	0	0	0	0	0	0	0	0	0	NA	1	1	70	0	1	22	73
1	0	0	0	1	0	0	1	0	0	0	0	0	0	0	1	1	70	0	0	94	47
1	0	0	0	0	0	0	0	0	0	0	0	0	0	0	0	0	70	0	0	22	73
0	0	0	0	0	0	0	1	0	0	0	0	0	0	0	1	0	70	0	0	18	62
0	0	0	0	0	0	0	1	0	0	0	0	0	0	0	0	0	70	0	0	106	42
0	0	0	0	0	0	0	1	0	0	0	1	0	1	0	1	0	70	1	0	66	47
1	0	0	0	0	0	0	0	0	0	0	0	0	0	0	1	0	70	0	0	110	40
0	0	0	0	0	0	NA	0	0	0	0	0	0	0	0	0	0	70	0	0	106	42
1	0	0	1	0	0	0	1	0	0	0	0	0	0	1	1	1	70	0	0	22	73
0	0	0	1	1	0	0	0	0	0	0	1	0	0	0	0	0	70	0	0	50	34
0	0	0	0	0	1	0	0	0	0	0	1	0	0	0	1	0	70	1	0	42	27
1	0	0	0	0	0	0	0	0	0	0	0	0	0	0	1	0	70	0	0	46	32
1	0	0	0	1	0	0	0	0	0	0	0	0	1	0	1	1	70	0	0	102	34
0	0	0	0	0	0	0	1	0	0	0	0	0	0	0	1	0	70	0	0	98	34
1	0	0	0	0	0	0	0	0	0	0	0	0	0	0	1	NA	70	0	0	46	32
1	0	0	0	1	0	0	0	0	0	0	0	0	0	0	1	1	70	0	0	62	17
1	0	0	0	1	0	0	1	0	0	0	1	0	0	0	1	1	70	0	0	22	73
1	0	0	0	0	NA	0	1	0	0	0	0	0	0	0	1	1	70	1	0	94	47
0	0	0	1	0	0	1	1	0	0	NA	0	0	0	0	1	0	70	1	1	26	22
1	0	0	0	NA	0	0	0	0	0	0	0	0	0	0	1	0	70	0	0	22	73
0	0	0	0	0	0	0	0	0	0	0	0	0	0	0	1	0	70	0	0	58	16
0	0	0	0	0	0	0	0	0	0	0	1	0	0	0	0	0	70	0	0	18	62
1	0	0	0	0	0	0	0	0	0	0	0	0	0	NA	1	1	70	0	0	62	17
1	0	0	0	1	0	0	0	0	0	0	0	0	0	0	NA	0	70	0	0	46	32
1	0	0	0	1	0	0	1	0	0	1	0	0	0	0	1	0	70	0	0	118	25
1	0	0	0	0	0	0	0	0	0	0	1	0	0	0	0	0	70	0	0	70	43
1	0	0	NA	0	0	0	0	0	0	0	0	0	0	NA	0	0	70	0	0	54	39
0	0	0	0	0	0	0	0	0	0	0	0	0	0	0	0	0	70	0	0	34	46
0	0	0	0	0	0	0	NA	0	0	0	1	0	1	0	NA	0	70	0	0	50	34
1	0	0	0	0	0	0	0	0	0	1	0	0	0	0	1	1	70	0	0	70	43
0	0	0	0	0	0	0	1	0	0	1	0	0	1	1	0	0	70	0	0	26	22
0	0	0	0	0	0	0	NA	0	0	0	0	0	0	NA	1	1	70	0	0	66	47
0	0	0	0	0	0	0	0	0	0	0	0	0	0	0	0	0	70	0	0	10	18
1	0	0	0	0	0	0	0	0	0	0	0	0	0	0	1	1	70	0	0	70	43
0	0	0	NA	0	1	1	1	0	0	0	1	1	0	0	0	0	70	1	0	114	18
1	0	0	0	0	0	0	0	0	0	0	0	0	0	0	1	1	70	0	0	70	43
1	0	0	1	0	0	1	1	0	0	0	1	0	0	0	1	1	70	0	0	94	47
0	0	0	0	0	0	0	0	0	0	0	1	0	0	0	0	0	70	0	0	42	27
1	0	0	0	0	1	0	0	0	1	1	1	0	1	0	1	0	70	0	1	22	73
1	0	0	0	0	0	0	0	0	0	0	0	0	0	1	1	0	70	0	0	30	20
0	0	0	0	0	0	1	1	0	0	0	0	0	0	0	0	0	70	0	0	10	18
0	0	0	1	0	1	0	1	0	0	0	0	0	0	1	1	1	70	0	1	10	18
1	0	0	0	0	0	0	0	0	0	0	0	0	1	0	1	1	70	0	0	6	10
1	0	0	NA	NA	NA	0	0	0	0	0	1	0	0	0	0	0	70	1	0	70	43
0	0	0	0	0	0	0	0	0	0	0	0	0	0	0	1	0	70	0	0	2	13
0	0	0	0	0	0	0	0	0	0	0	0	0	0	0	1	0	70	0	0	106	42
1	0	0	1	0	0	0	1	0	0	0	0	0	0	0	1	0	70	1	1	22	73
1	0	0	0	0	0	0	0	0	0	0	0	0	0	0	1	0	70	0	0	22	73
1	0	0	0	0	0	0	NA	0	0	0	0	0	0	NA	0	0	70	0	0	110	40
1	0	0	0	0	0	0	0	0	0	0	0	0	0	0	1	0	70	0	0	46	32
1	0	0	0	0	0	0	0	0	0	0	0	0	0	0	1	1	70	0	0	30	20
0	0	0	0	0	0	0	0	0	0	0	0	0	0	0	0	0	70	0	0	106	42
0	0	0	NA	0	0	0	0	0	0	0	0	0	0	0	1	1	70	1	0	26	22
1	0	0	0	0	0	0	0	0	0	NA	1	0	0	0	1	1	70	0	0	118	25
1	0	0	0	0	0	0	0	0	0	0	1	0	0	0	1	0	70	0	0	54	39
0	0	0	0	0	0	0	0	0	0	0	0	0	1	0	1	1	70	0	0	90	33
1	0	0	0	1	0	0	0	0	0	0	0	0	0	NA	1	1	70	0	0	110	40
0	0	0	0	0	0	0	1	0	0	0	1	0	0	0	1	0	70	0	0	90	33
1	0	0	0	0	0	0	0	0	0	0	1	0	0	0	1	0	70	0	0	70	43
1	0	0	0	0	0	0	0	0	0	0	0	0	0	0	0	0	70	0	0	14	16
0	0	0	0	0	0	0	0	0	0	0	0	0	1	0	1	0	70	0	0	42	27
1	0	0	0	0	0	0	0	0	0	0	0	0	0	0	1	0	70	0	0	110	40
1	0	0	1	0	0	0	0	0	0	0	0	0	0	0	1	1	70	0	0	110	40
1	0	0	0	0	1	0	0	0	0	0	1	0	0	NA	1	0	70	0	0	54	39
1	0	0	1	0	0	0	1	0	0	0	0	0	0	0	1	0	70	1	0	70	43
0	0	0	0	0	0	0	1	0	0	0	0	0	0	0	0	0	70	0	0	66	47
0	0	0	0	0	0	0	0	0	0	0	1	0	0	NA	1	1	70	0	0	10	18
0	0	0	0	1	0	0	0	0	0	1	0	0	0	0	1	1	70	0	0	106	42
1	0	0	0	0	0	0	0	0	0	0	0	0	0	NA	1	0	70	0	0	102	34
1	0	0	0	1	0	0	0	0	0	0	0	0	0	0	1	1	70	0	0	94	47
1	0	0	0	0	0	1	1	0	0	0	1	0	0	0	1	1	70	0	1	30	20
1	0	0	0	1	0	0	1	0	0	0	0	0	0	0	1	0	70	0	0	46	32
1	0	0	0	1	0	0	1	0	0	1	0	0	0	0	1	1	70	1	0	118	25
1	0	0	0	0	0	0	0	0	0	0	0	0	0	0	1	0	70	0	0	38	37
1	0	0	0	0	0	0	0	0	0	0	0	0	0	0	1	0	70	0	0	30	20
1	0	0	0	0	0	0	0	0	0	0	0	0	0	0	1	1	70	0	0	110	40
0	0	0	0	0	1	0	1	0	0	0	0	0	0	0	0	0	70	0	0	66	47
1	0	0	0	0	0	1	1	0	0	0	0	0	0	0	1	0	70	0	0	46	32
1	0	0	0	0	0	0	0	0	0	0	0	0	1	0	1	1	70	0	0	70	43
1	0	0	0	0	0	0	0	0	0	0	1	0	1	0	1	1	70	0	0	70	43
0	0	0	0	0	0	0	0	0	0	0	0	0	1	0	1	1	70	0	0	98	34
1	0	0	0	0	0	0	0	0	0	0	0	0	0	0	1	0	70	0	0	110	40
0	0	0	0	0	0	0	1	0	0	0	0	0	0	0	0	0	70	0	0	34	46
0	0	0	0	0	0	0	1	0	0	0	0	0	0	0	0	0	70	0	0	66	47
0	0	0	0	1	0	0	0	0	0	0	0	0	0	0	1	0	70	0	0	58	16
0	0	0	0	0	0	0	0	0	0	0	0	0	0	0	0	1	70	0	0	106	42
1	0	0	0	0	0	1	1	0	1	0	0	0	0	0	1	0	70	0	1	38	37
1	0	0	0	0	1	0	0	0	1	0	0	0	0	0	1	1	70	0	0	46	32
0	0	0	1	0	0	0	0	0	0	0	1	0	1	0	1	1	70	0	0	106	42
1	0	0	0	0	0	0	0	0	0	0	NA	NA	NA	0	1	1	70	0	0	102	34
1	0	0	0	0	0	0	0	1	1	0	0	0	0	0	1	1	70	0	0	38	37
1	0	0	0	0	0	0	1	0	0	0	0	0	0	0	1	0	70	0	0	94	47
0	0	0	0	0	1	0	0	0	0	0	0	0	0	0	0	1	70	0	0	50	34
1	0	0	0	0	0	0	0	0	0	0	0	0	0	0	0	0	70	0	0	22	73
0	0	0	1	1	0	0	0	0	0	0	0	0	0	0	1	1	70	0	0	90	33
1	0	0	0	0	0	0	1	0	0	0	0	1	0	0	1	0	70	0	0	14	16
1	0	0	NA	0	0	0	0	0	1	0	0	0	0	0	1	1	70	1	0	118	25
1	0	0	0	0	0	0	0	0	0	0	0	0	0	0	1	0	70	0	0	54	39
0	0	0	0	0	0	0	0	0	0	0	1	0	0	0	0	0	70	0	0	98	34
1	0	0	0	0	0	0	0	0	0	1	1	0	0	0	1	1	70	0	0	118	25
0	0	0	1	0	0	0	0	0	1	1	0	0	1	0	0	0	70	0	0	2	13
1	0	0	0	0	0	0	0	0	0	0	0	0	0	0	1	1	70	0	0	22	73
0	0	0	0	0	1	0	0	0	0	0	1	0	0	0	1	NA	70	0	0	106	42
0	0	0	1	0	0	0	0	0	0	0	0	0	0	0	1	0	70	0	0	114	18
0	0	0	1	0	0	1	1	0	0	0	0	0	0	0	1	0	70	0	0	98	34
1	0	0	1	0	0	0	0	0	0	0	1	0	0	0	1	0	70	0	0	46	32
0	0	0	1	0	0	0	0	0	0	0	0	0	0	0	NA	0	70	0	0	106	42
0	0	0	0	0	0	1	0	0	0	0	0	0	0	NA	1	0	70	0	0	106	42
0	0	0	0	0	0	0	0	0	0	0	1	0	0	0	0	0	70	0	0	90	33
1	0	0	NA	0	NA	1	1	0	0	NA	0	0	0	0	0	NA	70	0	0	46	32
1	0	0	0	0	0	0	0	0	0	0	0	0	1	0	0	1	70	0	0	38	37
0	0	0	0	0	0	0	1	0	0	0	0	0	0	0	1	1	70	0	0	114	18
0	0	0	1	0	1	0	1	0	0	1	0	0	0	0	0	0	70	0	0	98	34
1	0	0	0	0	0	0	0	0	0	0	0	0	1	0	1	1	70	0	0	22	73
0	0	0	0	NA	0	0	NA	0	0	0	1	0	0	0	1	1	70	0	0	18	62
1	0	0	0	0	1	0	0	0	0	0	1	0	0	0	0	1	70	0	0	38	37
0	0	0	0	0	0	0	0	0	0	0	0	0	0	0	1	1	70	0	0	106	42
1	0	0	0	0	0	0	0	0	0	0	0	0	0	NA	1	1	70	0	0	22	73
0	0	0	0	0	0	0	1	0	0	0	0	0	0	0	0	0	70	0	0	50	34
1	0	0	0	0	0	0	0	0	0	0	1	0	1	0	1	0	70	0	0	22	73
0	0	0	1	0	0	0	0	0	0	0	1	0	0	0	1	1	70	0	0	90	33
1	0	0	1	0	0	0	1	0	0	0	0	0	0	1	1	1	70	0	0	22	73
1	0	0	0	0	0	0	0	0	0	0	0	0	1	0	1	0	70	0	0	94	47
1	0	0	0	0	0	0	0	0	0	0	1	0	NA	0	1	1	70	0	0	70	43
0	0	0	0	0	0	0	0	0	0	0	1	1	0	0	1	1	70	1	0	114	18
0	0	0	0	0	0	0	1	0	0	0	0	0	0	0	1	1	70	0	0	58	16
1	0	0	NA	NA	NA	0	1	0	0	0	1	0	0	0	0	0	70	1	0	102	34
0	0	0	0	0	0	0	1	0	0	0	0	0	0	0	1	1	70	0	0	98	34
1	0	0	0	1	0	0	0	0	0	0	0	0	1	0	1	1	70	1	0	22	73
0	0	0	1	0	1	0	0	0	0	0	1	0	0	0	1	1	70	0	0	66	47
1	0	0	0	0	0	0	0	0	0	0	0	0	0	0	1	0	70	0	1	54	39
1	0	0	0	0	0	0	0	0	0	0	0	0	0	0	1	0	70	0	0	110	40
1	0	0	1	0	1	0	1	0	0	NA	1	0	0	0	1	1	70	0	0	46	32
1	0	0	0	0	0	0	0	0	0	0	0	0	1	0	0	0	70	0	0	70	43
0	0	0	1	0	0	0	1	0	0	0	0	0	0	0	1	1	70	0	1	58	16
0	0	0	0	0	0	0	0	0	0	0	1	0	0	0	1	1	70	0	0	98	34
1	0	0	0	0	0	0	0	0	0	0	0	0	0	0	1	0	70	0	0	46	32
1	0	0	0	0	0	0	0	0	0	0	0	0	0	NA	0	0	70	0	0	30	20
1	0	0	0	0	0	0	0	0	0	0	1	0	1	0	1	1	70	0	0	54	39
0	0	0	NA	1	0	0	1	0	0	0	0	0	0	0	1	0	70	0	0	34	46
1	0	0	0	0	0	0	0	0	0	0	0	0	1	0	0	0	70	0	0	94	47
1	0	0	NA	0	0	0	1	0	0	0	0	0	0	0	0	1	70	0	0	118	25
0	0	0	0	0	0	0	0	0	0	0	0	0	0	1	0	1	70	0	0	10	18
0	0	0	0	0	0	0	0	0	0	0	0	0	0	0	1	0	70	0	0	106	42
1	0	0	1	0	0	0	1	0	0	0	1	0	1	0	1	0	70	0	0	110	40
1	0	0	0	1	0	0	0	0	0	0	0	0	0	0	1	1	70	1	0	38	37
1	0	0	0	0	0	0	0	0	0	0	0	0	0	0	0	0	70	0	0	94	47
0	0	0	0	0	0	0	0	0	0	0	0	0	0	0	1	1	70	0	0	10	18
1	0	0	0	0	0	0	0	0	0	0	1	0	0	0	1	0	70	0	0	102	34
1	0	0	0	0	0	0	1	0	0	0	0	0	0	0	1	0	70	0	0	54	39
1	0	0	0	1	1	0	1	0	0	0	1	0	1	0	1	1	70	0	0	102	34
1	0	0	0	0	0	0	1	0	0	0	1	0	0	1	1	0	70	0	1	94	47
1	0	0	0	0	0	0	1	0	0	0	0	0	0	0	1	1	70	0	0	38	37
1	0	0	0	0	1	0	0	0	0	0	0	0	0	1	0	1	70	0	1	94	47
1	0	0	0	0	0	0	0	0	0	0	0	0	0	0	1	0	70	0	0	54	39
0	0	0	0	0	0	0	0	0	0	0	0	0	0	0	0	0	70	0	0	106	42
1	0	0	0	0	0	0	1	0	0	0	0	0	1	NA	1	1	70	0	0	38	37
1	0	0	0	0	1	0	0	0	0	0	0	0	0	0	0	0	70	0	0	102	34
0	0	0	0	0	0	0	0	0	0	0	0	1	1	0	1	1	70	0	0	98	34
0	0	0	0	0	0	0	0	0	0	0	0	0	0	0	0	0	70	0	0	34	46
0	0	0	0	0	1	1	1	1	0	0	1	0	0	0	1	1	70	0	0	50	34
0	0	0	0	0	0	0	0	0	0	0	0	0	0	0	1	0	70	0	0	114	18
1	0	0	0	0	0	0	0	0	0	0	0	0	0	0	1	1	70	0	0	6	10
0	0	0	0	0	0	0	1	0	0	0	0	0	0	0	1	0	70	0	0	66	47
0	0	0	0	0	NA	0	1	1	0	0	0	0	0	1	1	0	70	0	0	98	34
1	0	0	0	1	0	0	0	0	0	0	0	0	0	0	1	1	70	0	0	62	17
1	0	0	0	0	0	0	0	0	0	0	1	0	1	0	1	1	70	0	0	6	10
0	0	0	0	0	0	0	1	0	0	0	0	0	0	0	1	0	70	0	0	18	62
1	0	0	0	0	0	0	0	0	0	0	1	0	0	1	1	1	70	0	0	14	16
0	0	0	0	0	0	0	NA	0	0	0	0	0	0	0	0	0	70	0	0	66	47
1	0	0	1	0	0	0	0	0	0	0	0	0	0	0	1	0	70	0	0	54	39
0	0	0	0	0	0	0	0	0	0	0	1	0	0	1	1	0	70	0	0	58	16
1	0	0	0	0	0	0	NA	0	0	0	0	0	0	0	0	0	70	0	0	118	25
1	0	0	0	0	0	0	0	0	0	0	1	0	0	0	1	0	70	0	0	54	39
0	0	0	0	0	0	0	0	0	1	0	0	0	0	NA	1	0	70	0	0	42	27
0	0	0	1	0	1	0	1	0	0	0	1	0	0	0	1	0	70	0	1	10	18
1	0	0	0	0	0	0	0	0	0	0	0	0	1	0	0	0	70	0	0	38	37
1	0	0	0	0	0	0	1	0	0	0	1	1	0	0	1	0	70	0	0	46	32
1	0	0	0	0	0	0	1	0	0	0	1	0	0	0	1	0	70	0	0	70	43
0	0	0	0	0	0	0	0	0	0	0	1	0	0	0	1	1	70	0	0	50	34
0	0	0	0	0	0	0	0	0	0	0	0	0	0	0	1	0	70	0	0	26	22
0	0	0	0	0	1	0	0	0	0	0	0	0	0	0	1	1	70	0	0	66	47
0	0	0	0	0	0	0	1	0	0	1	1	0	0	0	1	1	70	0	1	90	33
1	0	0	0	0	1	1	0	0	0	0	0	0	0	1	0	0	70	0	0	22	73
1	0	0	0	0	0	0	0	0	0	0	0	0	1	0	1	0	70	0	0	54	39
0	0	0	0	1	0	0	1	0	0	0	0	0	1	0	0	0	70	0	0	34	46
0	0	0	0	0	0	0	1	0	0	0	0	0	0	0	1	0	70	0	1	42	27
1	0	0	0	0	0	0	0	0	0	0	0	0	1	0	1	0	70	0	0	110	40
1	0	0	0	0	NA	0	0	0	0	0	0	0	0	NA	1	0	70	0	0	22	73
0	0	0	0	1	0	0	1	0	0	0	0	0	0	0	0	1	70	0	0	18	62
0	0	0	0	NA	0	0	0	0	0	0	0	0	0	0	1	1	70	0	0	106	42
0	0	0	0	0	0	0	0	0	0	0	0	0	0	0	1	0	70	0	0	18	62
0	0	0	0	0	0	0	1	0	0	1	0	0	0	0	0	1	70	1	0	34	46
0	0	0	0	0	0	0	0	0	0	1	1	1	0	0	1	1	70	0	1	90	33
0	0	0	0	0	0	0	0	0	0	0	1	0	0	0	1	0	70	0	0	98	34
0	0	0	0	0	1	0	0	0	0	0	0	0	0	0	1	0	70	0	0	34	46
1	0	0	0	0	0	0	1	1	0	0	0	0	0	1	1	0	70	0	0	70	43
0	0	0	NA	1	NA	0	1	0	0	0	0	0	0	0	NA	0	70	1	0	98	34
1	0	0	0	0	0	0	0	0	0	0	1	0	0	0	0	0	70	0	0	94	47
1	0	0	0	0	0	0	0	0	0	0	0	0	0	0	1	0	70	0	0	54	39
0	0	0	0	0	0	0	1	0	0	0	1	0	0	0	1	0	70	0	0	66	47
1	0	0	0	0	0	0	0	0	0	0	0	0	0	0	1	0	70	0	1	46	32
1	0	0	0	0	1	0	NA	0	0	0	0	0	0	NA	0	0	70	0	0	30	20
0	0	0	0	0	0	0	0	0	0	0	1	0	1	0	0	1	70	0	0	34	46
0	0	0	0	0	0	0	1	0	0	0	0	0	0	NA	0	0	70	1	0	34	46
1	0	0	1	0	1	0	0	0	0	0	1	0	0	0	1	1	70	0	0	118	25
0	0	0	0	0	0	0	0	0	0	0	1	0	0	0	1	0	70	0	0	18	62
0	0	0	0	0	1	0	0	0	0	0	0	0	1	0	1	1	70	0	0	50	34
0	0	0	1	0	0	0	0	0	0	0	0	0	0	0	1	0	70	0	0	114	18
0	0	0	0	0	0	0	0	0	0	0	0	1	0	0	1	0	70	0	0	58	16
1	0	0	NA	1	0	0	0	0	0	0	0	0	0	NA	1	1	70	0	0	54	39
1	0	0	0	0	0	0	1	0	0	0	0	0	0	NA	1	1	70	0	0	94	47
0	0	0	0	0	0	0	0	0	0	0	0	0	0	1	1	1	70	0	0	90	33
0	0	0	0	0	1	1	1	0	0	0	1	0	0	0	1	1	70	1	1	114	18
0	0	0	0	0	0	0	0	0	0	0	0	0	1	0	1	1	70	0	0	26	22
0	0	0	0	0	0	0	1	0	0	0	1	0	0	0	1	0	70	0	0	10	18
1	0	0	0	0	0	0	0	0	0	1	0	0	0	0	1	0	70	0	0	22	73
1	0	0	1	0	1	0	1	0	0	0	0	0	0	NA	0	1	70	0	0	118	25
0	0	0	0	0	0	0	1	0	0	0	0	0	0	0	1	1	70	0	0	66	47
1	0	0	0	0	0	0	0	0	0	0	0	0	0	0	1	0	70	0	0	46	32
1	0	0	0	0	0	0	0	0	0	0	0	0	0	0	1	1	70	0	1	54	39
1	0	0	0	0	0	0	0	0	0	0	0	0	0	0	1	0	70	0	0	70	43
1	0	0	1	0	0	0	0	0	0	0	0	0	0	0	1	1	70	1	0	70	43
1	0	0	1	0	0	NA	1	0	0	0	1	0	0	0	0	0	70	0	0	94	47
1	0	0	0	0	0	0	0	0	0	0	0	0	0	0	1	0	70	0	0	118	25
1	0	0	0	0	1	0	0	0	0	0	0	0	0	1	0	1	70	0	0	46	32
1	0	0	0	0	0	0	NA	0	0	0	0	0	0	0	1	0	70	0	0	38	37
1	0	0	0	0	0	0	0	0	0	0	1	0	0	0	0	1	70	0	0	22	73
1	0	0	0	0	0	0	1	0	0	0	0	0	0	NA	1	0	70	0	0	70	43
0	0	0	0	0	0	0	1	0	0	0	0	0	0	0	NA	1	70	0	0	34	46
0	0	0	0	0	0	0	0	0	0	0	0	0	0	0	NA	0	70	0	0	42	27
1	0	0	0	1	0	0	1	1	0	0	0	0	0	0	0	0	70	0	0	94	47
1	0	0	0	0	0	0	0	0	0	0	0	0	0	0	1	0	70	0	0	70	43
0	0	0	0	0	0	1	0	0	0	0	0	0	0	0	0	0	70	0	0	18	62
0	0	0	0	0	0	0	0	0	0	0	1	1	0	1	0	1	70	0	1	106	42
1	0	0	0	0	0	0	0	0	0	1	1	0	1	0	1	1	70	0	0	22	73
0	0	0	0	0	0	0	0	0	0	0	0	0	0	0	1	1	70	0	0	26	22
1	0	0	0	0	0	0	0	0	0	0	1	0	0	0	1	1	70	0	0	54	39
0	0	0	0	1	0	0	1	0	0	1	0	0	0	0	1	0	70	1	0	50	34
1	0	0	0	0	0	0	0	0	0	0	0	0	0	0	1	NA	70	0	0	118	25
1	0	0	0	0	0	0	1	0	0	0	0	0	0	0	0	0	70	0	0	70	43
1	0	0	0	0	0	0	0	0	0	0	0	1	0	1	1	1	70	0	1	62	17
1	0	0	0	0	0	0	0	0	0	0	0	0	0	1	1	1	70	0	0	46	32
1	0	0	1	0	0	0	0	0	0	0	0	0	0	0	1	1	70	0	0	102	34
1	0	0	0	0	0	1	0	0	0	0	0	1	0	1	0	1	70	0	0	62	17
1	0	0	0	0	0	0	0	0	0	0	1	0	0	0	1	0	70	0	0	38	37
1	0	0	0	0	0	0	0	0	0	0	1	0	0	0	1	1	70	0	0	22	73
1	0	0	0	0	0	0	0	0	0	0	0	0	0	0	1	1	70	0	1	94	47
1	0	0	0	1	0	0	0	0	0	0	1	0	0	0	0	1	70	0	0	110	40
1	0	0	0	0	0	0	0	0	0	0	0	0	1	0	1	1	70	0	0	6	10
0	0	0	0	1	0	0	1	0	0	0	0	0	1	NA	0	0	70	0	1	34	46
0	0	0	NA	1	NA	0	1	0	0	0	0	0	0	0	0	1	70	0	0	98	34
0	0	0	1	0	1	0	1	0	0	0	0	0	1	0	1	0	70	0	0	42	27
1	0	0	0	0	0	0	1	0	0	0	0	0	0	0	1	1	70	0	0	94	47
1	0	0	0	0	0	0	0	0	0	0	1	1	0	1	1	0	70	0	0	62	17
0	0	0	0	0	0	0	0	0	0	0	0	0	0	0	1	0	70	0	0	114	18
0	0	0	1	0	0	0	0	0	0	0	1	0	0	0	1	0	70	1	1	90	33
1	0	0	0	1	0	0	0	1	0	0	1	0	0	0	1	0	70	0	0	22	73
1	0	0	0	0	0	0	1	0	0	0	1	0	0	0	1	1	70	0	1	70	43
1	0	0	0	0	0	0	0	0	0	0	0	0	0	0	1	0	70	0	0	70	43
1	0	0	0	0	0	0	0	0	0	0	0	0	0	0	0	1	70	0	0	38	37
0	0	0	0	0	0	0	0	0	0	0	0	0	0	NA	0	0	70	0	0	66	47
1	0	0	1	0	0	0	0	0	0	0	0	0	0	NA	1	1	70	0	0	14	16
0	0	0	0	1	0	1	1	0	0	0	0	0	0	0	1	0	70	0	0	26	22
1	0	0	0	1	0	0	0	0	0	0	0	0	0	0	0	0	70	0	0	110	40
1	0	0	0	0	0	0	0	0	0	0	0	0	0	0	1	0	70	0	0	70	43
1	0	0	0	0	0	0	0	0	0	0	0	0	1	0	1	0	70	0	0	22	73
0	0	0	0	0	0	0	0	0	0	0	0	0	1	0	1	1	70	0	0	58	16
1	0	0	0	1	0	0	0	0	0	0	0	0	0	NA	0	0	70	0	0	38	37
0	0	0	0	0	0	1	1	0	0	1	0	0	0	0	1	1	70	0	0	18	62
0	0	0	0	0	1	1	0	0	0	0	0	0	0	1	1	1	70	0	0	50	34
1	0	0	0	0	0	0	0	0	0	0	0	0	0	0	1	0	70	0	0	46	32
1	0	0	0	1	0	0	NA	0	0	0	0	0	0	0	1	1	70	0	0	70	43
1	0	0	0	1	1	0	0	0	0	0	0	0	0	NA	1	NA	70	0	0	14	16
1	0	0	0	1	0	1	1	0	0	0	0	0	0	0	1	1	70	1	1	62	17
1	0	0	0	0	0	0	0	0	0	0	1	0	1	0	1	1	70	0	1	94	47
0	0	0	0	0	0	0	1	0	0	0	0	0	0	0	0	0	70	0	0	90	33
1	0	0	0	0	0	0	0	0	0	0	0	0	0	0	1	1	70	0	0	94	47
0	0	0	1	0	0	0	1	0	0	0	0	0	0	0	1	0	70	0	0	18	62
1	0	0	1	0	0	0	0	0	0	0	0	0	0	0	1	1	70	0	0	62	17
1	0	0	NA	1	1	0	0	0	0	0	0	0	0	0	1	0	70	0	0	38	37
0	0	0	0	0	0	0	0	0	0	0	0	0	1	0	0	0	70	0	0	34	46
1	0	0	NA	1	0	0	0	0	0	0	1	0	0	0	1	0	70	0	0	14	16
1	0	0	0	0	0	0	0	0	0	0	1	0	1	NA	0	0	70	0	0	54	39
0	0	0	0	0	0	0	1	0	0	0	0	0	0	0	1	0	70	0	0	90	33
0	0	0	1	1	1	0	0	1	0	0	0	0	0	0	0	1	70	0	0	50	34
1	0	0	0	0	1	0	0	0	0	0	0	0	1	0	1	1	70	1	0	38	37
0	0	0	0	0	0	0	0	0	0	0	1	0	0	0	1	0	70	0	0	2	13
0	0	0	1	0	0	0	1	0	0	0	0	0	0	0	1	0	70	0	0	106	42
1	0	0	0	0	0	0	0	0	0	0	1	0	0	0	1	1	70	0	0	94	47
1	0	0	0	0	0	0	1	0	0	0	0	0	0	1	1	1	70	0	0	102	34
0	0	0	0	0	0	0	0	0	0	0	0	0	0	0	1	0	70	0	0	42	27
1	0	0	0	0	0	0	0	0	0	0	0	0	0	0	1	1	70	0	0	22	73
0	0	0	1	1	0	0	1	0	0	0	0	0	0	NA	1	1	70	0	0	90	33
0	0	0	0	0	0	0	0	0	0	0	0	0	NA	0	0	0	70	0	0	50	34
0	0	0	0	0	0	0	1	NA	0	0	0	0	0	0	1	1	70	0	0	90	33
1	0	0	0	0	0	0	0	0	0	0	0	0	1	0	1	1	70	0	0	22	73
0	0	0	0	0	0	0	0	0	0	0	0	0	0	0	0	0	70	0	0	90	33
0	0	0	0	0	0	0	0	0	0	0	0	0	0	0	0	0	70	0	0	34	46
1	0	0	0	0	0	0	0	0	0	0	1	0	0	0	1	1	70	0	0	102	34
0	0	0	0	0	0	1	1	0	0	0	0	0	0	0	1	0	70	0	0	50	34
1	0	0	0	0	0	0	0	0	0	0	0	0	0	0	1	0	70	0	0	110	40
1	0	0	0	0	0	0	0	0	0	0	0	0	0	0	0	0	70	0	0	22	73
1	0	0	0	0	0	0	1	0	0	0	1	0	0	0	0	1	70	0	0	118	25
0	0	0	0	0	0	0	0	0	0	0	0	0	0	0	1	0	70	0	0	42	27
0	0	0	0	0	0	0	0	0	0	0	1	0	0	0	1	1	70	0	0	26	22
1	0	0	0	0	0	0	0	0	0	0	0	0	0	0	1	0	70	0	0	94	47
0	0	0	0	0	1	0	1	0	0	0	0	0	NA	0	1	1	70	0	1	18	62
1	0	0	1	0	NA	0	0	0	0	1	0	0	0	0	1	1	70	1	0	38	37
1	0	0	0	0	0	0	0	0	0	0	0	0	0	0	1	0	70	0	0	94	47
0	0	0	0	0	0	1	1	0	0	0	0	0	1	0	0	0	70	0	0	34	46
1	0	0	0	0	0	0	1	0	0	0	1	1	0	0	1	0	70	0	0	38	37
1	0	0	0	0	0	0	0	0	0	0	0	0	0	0	0	0	70	0	0	102	34
0	0	0	0	0	0	0	0	0	0	0	1	0	0	0	1	1	70	1	0	66	47
1	0	0	0	0	0	0	0	0	0	0	0	0	0	0	1	1	70	0	0	22	73
1	0	0	0	0	0	0	0	0	0	1	1	0	0	0	1	1	70	0	0	70	43
1	0	0	0	0	0	0	0	0	0	0	0	0	0	0	1	1	70	0	0	102	34
0	0	0	0	1	NA	0	0	0	0	0	1	0	0	0	0	1	70	0	0	18	62
0	0	0	0	0	0	0	NA	0	0	0	0	0	0	0	0	0	70	0	0	10	18
0	0	0	1	0	0	0	1	0	0	0	0	0	1	0	0	1	70	0	0	18	62
0	0	0	0	0	0	0	0	0	0	0	0	0	0	0	1	0	70	0	0	2	13
0	0	0	0	NA	0	0	0	0	0	0	0	0	0	0	1	0	70	0	0	98	34
0	0	0	0	0	0	0	1	0	0	0	0	0	0	0	0	0	70	0	0	42	27
0	0	0	1	0	0	1	1	0	0	1	1	0	0	0	1	1	70	0	0	114	18
0	0	0	0	1	0	0	1	0	0	0	1	1	0	0	1	1	70	0	0	66	47
1	0	0	0	0	0	0	0	0	0	0	1	0	0	0	1	1	70	0	0	94	47
1	0	0	0	0	0	0	0	0	0	0	1	0	0	0	0	0	70	0	0	22	73
0	0	0	0	0	0	0	NA	0	0	0	0	0	0	0	1	0	70	0	0	114	18
1	0	0	0	0	0	0	0	0	0	0	1	0	0	NA	0	1	70	0	0	54	39
0	0	0	0	0	0	0	1	0	0	0	1	0	0	0	0	0	70	0	0	66	47
0	0	0	0	0	0	0	1	0	0	0	0	0	0	0	0	0	70	0	0	98	34
1	0	0	0	0	1	0	1	0	0	0	0	0	0	0	1	1	70	0	0	22	73
0	0	0	0	0	0	0	0	0	0	0	0	0	0	0	0	0	70	0	0	42	27
0	0	0	0	0	0	0	1	0	0	0	0	0	0	0	0	0	70	0	0	66	47
0	0	0	0	0	0	0	0	1	0	0	0	0	0	0	1	1	70	0	0	90	33
1	0	0	0	1	0	0	1	0	0	0	1	0	0	0	1	0	70	0	0	102	34
1	0	0	0	0	0	0	0	0	0	0	0	0	1	0	1	0	70	0	0	54	39
1	0	0	NA	0	0	1	1	0	0	0	0	0	0	1	0	0	70	0	0	62	17
0	0	0	0	0	0	1	1	0	0	0	0	0	0	0	0	1	70	0	1	18	62
1	0	0	0	0	0	1	0	0	0	0	1	0	0	0	1	1	70	0	0	118	25
1	0	0	0	0	0	0	0	0	0	0	0	0	0	0	1	1	70	0	0	70	43
1	0	0	0	0	0	0	0	0	0	0	1	0	0	0	1	1	70	0	0	110	40
1	0	0	0	0	0	0	0	0	0	0	0	0	1	0	1	0	70	0	0	70	43
0	0	0	0	0	0	0	0	0	0	0	0	0	1	0	0	0	70	0	0	106	42
1	0	0	0	1	0	0	0	0	0	0	0	0	1	0	0	1	70	1	0	38	37
1	0	0	0	0	0	0	0	0	0	0	0	0	0	0	0	0	70	0	0	6	10
0	0	0	0	0	0	0	0	0	0	0	0	0	0	0	NA	1	70	0	1	98	34
1	0	0	0	0	0	0	0	0	0	0	0	0	1	0	1	0	70	0	0	54	39
0	0	0	0	0	0	0	1	0	0	0	1	1	0	0	0	0	70	0	0	90	33
1	0	0	0	0	0	0	0	0	0	0	0	0	0	0	1	0	70	1	0	54	39
0	0	0	0	0	1	0	0	0	0	1	0	0	0	0	1	1	70	0	0	50	34
0	0	0	0	0	1	0	1	0	1	0	1	0	0	0	1	1	70	0	1	34	46
0	0	0	0	0	1	0	1	0	0	0	0	0	0	0	0	0	70	0	0	34	46
0	0	0	0	0	0	0	0	0	0	0	1	0	0	1	1	0	70	0	0	66	47
1	0	0	0	0	0	0	0	0	0	0	0	0	0	0	1	0	70	0	0	118	25
0	0	0	0	NA	0	0	0	0	0	0	0	0	0	0	1	0	70	1	0	106	42
0	0	0	0	0	0	0	0	0	0	0	0	0	0	0	1	0	70	0	0	66	47
0	0	0	0	0	0	0	0	0	0	0	1	0	0	0	1	0	70	0	0	50	34
0	0	0	0	0	0	0	0	0	0	0	0	0	0	0	1	0	70	0	0	106	42
0	0	0	0	0	1	0	0	0	0	0	0	0	0	0	1	0	70	0	0	26	22
0	0	0	0	0	0	0	1	0	0	0	1	0	0	0	1	1	70	0	0	34	46
0	0	0	0	1	0	0	1	0	0	0	0	0	0	0	1	1	70	0	0	18	62
0	0	0	0	0	0	0	0	0	0	0	0	0	0	0	0	0	70	0	0	18	62
1	0	0	0	0	0	0	0	0	0	0	1	0	1	NA	1	1	70	0	0	102	34
0	0	0	0	0	0	0	0	0	0	0	0	0	0	0	0	1	70	0	0	34	46
0	0	0	0	0	1	0	1	0	0	0	1	1	0	0	1	1	70	1	1	2	13
0	0	0	0	0	0	0	0	0	0	0	1	0	0	NA	1	1	70	0	0	18	62
1	0	0	0	0	1	0	0	0	0	0	1	0	0	NA	1	0	70	0	0	22	73
0	0	0	0	0	0	0	1	0	0	0	0	0	0	0	1	0	70	0	0	106	42
1	0	0	0	0	0	0	0	0	0	0	0	0	0	0	1	0	70	0	0	22	73
1	0	0	0	0	0	0	1	0	0	0	0	0	0	0	0	0	70	0	0	70	43
1	0	0	0	0	0	0	1	0	0	0	0	0	1	0	1	0	70	0	0	14	16
1	0	0	0	0	0	0	0	0	0	0	0	0	0	0	1	1	70	0	0	38	37
0	0	0	0	0	0	0	0	0	0	1	0	0	0	0	0	0	70	0	0	42	27
0	0	0	0	0	0	1	0	0	0	0	0	0	0	0	1	1	70	0	0	90	33
0	0	0	0	0	0	0	0	0	0	0	0	0	0	0	1	1	70	0	0	98	34
0	0	0	0	0	0	0	1	0	0	0	0	0	0	0	1	0	70	0	0	34	46
1	0	0	0	0	1	0	0	0	0	0	0	0	0	0	1	0	65	0	0	21	99
0	0	0	1	0	1	0	1	0	0	0	0	0	0	0	1	1	65	0	0	105	59
1	0	0	NA	0	0	0	0	0	0	0	0	0	0	NA	1	0	65	0	0	53	43
1	0	0	0	0	0	0	0	0	0	0	0	0	1	0	0	0	65	0	0	21	99
0	0	0	0	0	0	0	0	0	0	0	0	1	1	0	0	0	65	0	0	105	59
1	0	0	0	1	0	0	0	0	0	0	0	0	0	0	1	1	65	0	0	29	26
0	0	0	1	0	0	0	0	0	0	0	0	0	0	0	1	0	65	0	1	41	33
1	0	0	0	0	0	0	0	0	0	0	0	0	0	0	1	0	65	0	0	5	22
0	0	0	0	0	0	0	0	0	0	0	1	1	0	0	1	0	65	0	0	105	59
1	0	0	0	0	0	0	0	0	0	NA	1	0	0	0	NA	1	65	0	0	61	20
0	0	0	0	1	0	0	0	0	0	0	0	0	1	0	1	0	65	0	0	1	18
1	0	0	0	1	1	0	0	0	0	0	0	0	1	0	1	0	65	0	0	93	57
1	0	0	1	0	0	0	1	1	0	0	0	0	1	0	1	1	65	0	0	5	22
0	0	0	1	0	0	0	1	0	0	0	0	0	0	0	0	1	65	0	0	49	72
1	0	0	0	0	0	0	0	0	0	0	0	0	0	0	1	1	65	0	0	93	57
1	0	0	0	0	0	0	0	0	0	0	0	0	1	0	1	0	65	0	0	93	57
0	0	0	0	0	1	0	0	0	0	1	0	0	0	0	1	0	65	0	0	65	56
1	0	0	0	0	0	0	0	0	0	0	0	0	0	0	1	0	65	0	0	101	51
0	0	0	1	0	0	0	0	0	0	0	0	0	1	0	0	0	65	0	0	49	72
1	0	0	NA	0	0	0	0	0	0	0	0	0	1	0	1	1	65	0	0	21	99
1	0	0	0	0	0	0	0	0	0	0	1	0	0	0	1	1	65	0	1	21	99
0	0	0	1	0	0	0	0	0	0	0	1	0	0	0	0	0	65	0	0	89	59
0	0	0	0	0	0	0	0	0	0	0	0	0	NA	0	0	0	65	0	0	1	18
0	0	0	0	0	0	0	0	0	0	0	0	0	0	0	1	1	65	0	0	9	27
0	0	0	0	0	0	0	1	0	0	1	0	0	0	NA	1	1	65	0	0	89	59
1	0	0	0	0	0	0	0	0	0	0	0	0	0	0	1	0	65	0	0	37	55
1	0	0	0	0	0	0	0	0	0	0	0	0	0	0	1	0	65	0	0	101	51
0	0	0	0	0	0	0	1	0	0	1	0	0	0	NA	1	1	65	1	0	17	92
0	0	0	0	0	0	0	1	0	0	0	0	0	0	0	0	0	65	0	0	65	56
1	0	0	0	0	0	0	0	0	0	0	0	0	0	0	0	0	65	0	0	21	99
1	0	0	0	0	0	0	0	0	0	0	1	0	0	0	1	0	65	0	1	117	22
1	0	0	0	0	1	0	0	0	0	1	0	1	0	0	1	1	65	0	0	109	56
1	0	0	0	0	0	0	0	0	0	0	0	0	1	NA	1	1	65	0	0	61	20
1	0	0	0	0	0	1	0	0	0	0	0	0	0	0	1	0	65	1	1	37	55
0	0	0	0	1	0	0	1	0	0	0	0	0	0	0	1	1	65	0	0	17	92
0	0	0	0	0	0	0	0	0	0	0	0	0	0	0	0	0	65	0	0	49	72
1	0	0	0	0	0	0	0	0	0	0	0	0	0	0	1	0	65	0	0	69	46
1	0	0	0	0	0	0	0	0	0	0	0	0	0	0	1	1	65	0	0	101	51
1	0	0	0	0	0	0	0	0	0	0	0	0	0	0	1	0	65	0	0	13	26
0	0	0	0	0	0	0	0	0	0	0	0	0	0	0	1	1	65	0	0	89	59
1	0	0	0	0	1	0	0	0	0	0	0	0	0	0	0	0	65	0	0	5	22
1	0	0	0	0	0	0	0	0	0	0	0	0	0	0	1	1	65	0	0	93	57
0	0	0	0	0	0	0	0	0	0	1	0	0	0	0	0	1	65	0	0	105	59
1	0	0	0	0	0	0	0	0	0	0	0	0	0	0	1	1	65	0	0	93	57
0	0	0	0	0	0	0	0	0	0	0	0	1	0	0	1	0	65	0	0	65	56
0	0	0	0	0	0	0	0	0	0	0	0	0	0	0	1	0	65	0	0	57	13
0	0	0	0	0	0	0	0	0	0	0	0	0	0	0	1	1	65	1	1	41	33
1	0	0	0	1	0	0	0	0	0	0	0	0	1	0	1	0	65	0	0	61	20
1	0	0	0	0	NA	0	0	0	0	0	0	0	0	0	1	1	65	0	1	21	99
0	0	0	0	0	0	0	1	0	0	0	0	0	1	0	1	0	65	0	0	17	92
1	0	0	0	0	0	1	0	0	0	0	0	0	0	0	0	0	65	0	0	5	22
1	0	0	0	0	0	0	0	0	0	0	1	0	0	0	0	1	65	0	0	101	51
0	0	0	1	1	0	0	1	0	0	0	NA	0	NA	0	0	1	65	0	1	9	27
1	0	0	0	0	1	0	0	0	0	0	0	0	0	0	0	1	65	0	0	53	43
0	0	0	0	0	0	0	0	0	0	1	0	0	0	0	1	0	65	0	0	65	56
1	0	0	0	0	0	0	0	0	0	0	0	0	0	0	1	1	65	0	0	45	28
0	0	0	0	0	0	0	1	0	0	0	0	0	0	0	0	0	65	0	0	33	65
0	0	0	0	0	0	0	0	0	0	0	0	0	0	0	1	0	65	0	0	17	92
1	0	0	0	1	0	0	0	0	0	0	0	0	0	0	1	1	65	0	1	101	51
0	0	0	0	0	0	0	0	0	0	0	1	0	0	1	0	0	65	0	0	65	56
1	0	0	0	0	0	0	0	0	0	0	NA	0	0	0	0	0	65	0	1	117	22
0	0	0	0	1	0	0	1	0	0	0	0	0	0	0	1	1	65	0	1	41	33
0	0	0	0	1	0	0	0	0	0	0	0	0	1	0	1	1	65	0	0	97	51
1	0	0	0	0	0	0	0	0	0	0	0	0	0	1	1	0	65	0	0	21	99
0	0	0	0	0	0	0	0	0	0	0	0	0	0	0	0	0	65	0	0	105	59
1	0	0	0	0	0	0	1	0	0	0	1	0	0	0	0	1	65	0	0	21	99
0	0	0	0	0	0	0	NA	0	0	0	1	0	0	0	1	0	65	0	0	65	56
1	0	0	0	0	0	1	0	0	0	0	0	0	0	0	1	1	65	0	0	21	99
1	0	0	0	0	0	0	0	0	0	0	0	0	0	0	1	0	65	0	0	53	43
0	0	0	0	0	0	0	0	0	0	0	0	0	0	0	0	1	65	0	1	17	92
0	0	0	0	0	0	0	0	0	0	0	0	0	0	0	1	1	65	0	0	33	65
1	0	0	0	0	0	0	0	0	0	0	0	0	0	1	0	1	65	0	0	13	26
1	0	0	0	0	0	0	0	0	0	0	0	0	1	0	1	0	65	0	0	21	99
0	0	0	0	0	0	0	1	0	0	0	1	0	0	0	1	0	65	0	0	113	26
1	0	0	0	0	0	0	0	0	0	0	0	0	0	0	1	0	65	0	0	21	99
0	0	0	0	0	0	0	1	0	0	0	0	0	0	0	1	1	65	0	0	49	72
0	0	0	0	0	0	0	1	0	0	0	0	0	0	NA	1	0	65	0	1	25	28
1	0	0	0	0	0	0	0	0	0	0	0	0	0	0	1	0	65	0	0	101	51
0	0	0	0	0	0	0	0	0	0	0	0	0	0	0	0	0	65	1	0	49	72
1	0	0	0	0	0	0	0	0	0	0	0	0	1	0	1	1	65	0	0	5	22
1	0	0	0	0	0	0	0	0	0	0	0	0	0	0	0	0	65	0	0	5	22
0	0	0	0	0	0	0	0	0	0	0	0	0	0	0	1	0	65	0	0	105	59
0	0	0	0	0	0	0	0	0	0	0	0	0	0	0	0	0	65	0	0	1	18
1	0	0	0	0	0	0	0	0	0	0	0	0	1	NA	1	1	65	0	0	21	99
0	0	0	0	0	1	0	1	0	0	1	0	0	0	0	1	1	65	0	1	25	28
1	0	0	0	1	0	0	0	0	0	0	1	0	NA	1	1	1	65	0	0	45	28
1	0	0	1	0	0	0	0	0	0	0	0	0	0	1	1	1	65	1	0	45	28
0	0	0	NA	0	0	0	0	0	0	0	0	0	1	0	1	0	65	0	0	49	72
1	0	0	0	0	NA	0	0	0	0	0	1	0	0	0	1	0	65	0	0	21	99
1	0	0	0	0	0	0	0	0	0	0	1	0	0	0	1	0	65	0	0	61	20
1	0	0	0	0	0	0	0	0	0	0	0	0	0	0	1	0	65	0	0	37	55
0	0	0	0	0	0	0	0	0	0	0	0	0	0	0	1	0	65	0	0	105	59
0	0	0	0	0	0	0	0	0	0	0	0	0	0	0	NA	1	65	0	0	105	59
1	0	0	1	0	0	1	1	0	0	0	0	0	0	0	1	1	65	1	0	13	26
0	0	0	0	0	0	0	0	0	0	0	0	0	0	0	1	0	65	0	0	25	28
1	0	0	0	0	0	0	0	0	0	0	1	0	0	0	1	1	65	0	0	21	99
1	0	0	0	0	0	0	0	0	0	0	1	0	0	0	0	1	65	0	0	5	22
0	0	0	0	0	0	0	0	0	0	0	0	0	1	0	1	0	65	0	0	17	92
1	0	0	0	0	0	0	0	0	0	0	0	0	0	0	1	0	65	0	0	13	26
0	0	0	0	0	0	0	1	0	0	0	0	0	0	0	1	0	65	0	1	49	72
0	0	0	0	0	0	0	0	0	0	0	0	0	1	0	1	0	65	0	0	25	28
0	0	0	0	0	0	0	1	0	0	0	0	0	0	0	1	1	65	0	1	33	65
1	0	0	NA	1	0	0	0	0	0	0	1	0	1	0	1	1	65	0	0	109	56
1	0	0	0	0	0	0	0	0	0	0	0	0	0	0	1	0	65	0	0	117	22
1	0	0	0	0	0	1	0	0	0	0	0	0	0	NA	1	1	65	0	0	61	20
1	0	0	0	0	0	0	1	0	0	0	0	0	0	0	1	1	65	0	1	37	55
0	0	0	0	1	0	0	0	0	0	0	0	0	1	0	1	0	65	0	0	105	59
1	0	0	0	0	0	0	1	0	0	0	0	0	0	0	1	0	65	0	0	37	55
1	0	0	0	0	0	0	0	0	0	0	1	0	1	0	1	1	65	0	0	109	56
1	0	0	0	NA	NA	0	0	0	0	NA	1	0	NA	0	1	1	65	0	1	93	57
1	0	0	0	0	0	0	0	0	0	0	0	0	1	0	1	1	65	0	0	69	46
0	0	0	0	0	0	0	1	0	0	0	0	0	0	0	0	0	65	0	0	89	59
1	0	0	0	0	1	0	1	0	0	1	0	0	0	0	1	1	65	0	0	5	22
1	0	0	0	0	0	0	0	0	0	0	0	0	0	1	1	0	65	0	0	37	55
1	0	0	0	1	0	0	1	0	0	0	0	0	0	0	0	0	65	0	0	21	99
0	0	0	0	0	0	0	0	0	0	0	0	0	0	0	1	0	65	0	0	65	56
1	0	0	0	0	0	0	0	0	0	0	0	0	0	0	1	0	65	0	0	109	56
1	0	0	0	1	0	0	0	0	0	0	0	0	0	1	1	0	65	0	0	109	56
0	0	0	0	0	0	0	0	0	0	0	0	0	0	0	0	1	65	0	0	105	59
0	0	0	0	0	0	0	0	0	0	0	0	0	1	0	1	1	65	0	0	25	28
1	0	0	0	0	0	0	0	0	0	0	0	0	0	0	1	1	65	0	0	101	51
0	0	0	0	1	0	0	1	0	0	0	0	0	0	0	1	1	65	0	0	41	33
0	0	0	0	0	0	0	1	1	0	0	0	0	0	0	1	0	65	0	0	97	51
0	0	0	0	0	0	0	0	0	0	0	1	0	0	0	1	1	65	0	0	89	59
0	0	0	0	0	1	0	1	0	0	1	0	0	0	0	1	0	65	0	0	25	28
1	0	0	0	0	0	0	0	0	0	0	0	0	1	0	1	1	65	0	0	37	55
1	0	0	0	0	0	0	0	0	0	0	1	0	0	0	1	0	65	0	0	21	99
0	0	0	NA	NA	0	0	1	0	0	0	1	0	1	1	1	1	65	1	0	9	27
1	0	0	0	0	0	0	0	0	0	0	0	0	0	0	1	0	65	1	1	101	51
1	0	0	0	0	0	0	0	0	0	0	0	0	0	0	1	1	65	0	0	117	22
0	0	0	1	1	0	0	0	0	0	0	0	0	0	0	1	1	65	0	0	97	51
0	0	0	0	0	0	0	0	0	0	0	0	0	0	0	1	0	65	0	0	17	92
0	0	0	0	0	0	0	0	0	0	1	0	0	1	0	0	1	65	0	0	105	59
0	0	0	0	0	0	0	1	0	0	0	0	0	0	0	0	0	65	0	0	25	28
1	0	0	0	0	0	0	0	0	0	0	0	0	0	0	1	1	65	0	0	69	46
0	0	0	0	0	0	0	0	0	1	0	1	0	0	0	1	1	65	0	1	49	72
0	0	0	0	0	0	0	0	0	0	0	NA	NA	NA	0	1	0	65	1	0	17	92
0	0	0	0	0	0	0	1	0	0	0	0	0	0	1	0	0	65	0	1	17	92
0	0	0	0	0	0	0	0	0	0	0	0	0	0	0	1	0	65	0	0	41	33
1	0	0	0	1	0	0	0	0	0	0	0	0	0	0	1	1	65	0	0	37	55
0	0	0	0	1	0	0	0	0	0	0	0	0	0	0	0	0	65	0	0	17	92
0	0	0	NA	NA	1	1	1	0	0	0	0	0	0	0	1	0	65	0	0	49	72
0	0	0	0	0	0	0	0	0	0	0	0	0	0	0	1	0	65	0	0	33	65
1	0	0	0	0	0	0	0	0	0	0	0	0	1	0	0	0	65	0	0	93	57
0	0	0	0	0	0	0	0	0	0	0	0	0	0	0	0	0	65	0	0	49	72
0	0	0	0	0	0	0	0	0	0	0	0	0	0	0	1	1	65	0	1	1	18
0	0	0	0	0	0	0	0	0	0	0	1	0	0	0	0	1	65	0	0	17	92
0	0	0	0	0	1	0	0	0	0	NA	0	0	0	0	1	1	65	0	1	89	59
1	0	0	0	0	0	0	0	0	0	0	1	0	0	0	1	0	65	0	0	93	57
0	0	0	0	0	0	0	0	0	0	0	0	0	0	0	0	0	65	0	0	97	51
0	0	0	0	0	0	0	1	0	0	0	1	0	0	0	1	0	65	0	0	89	59
1	0	0	0	0	0	0	0	0	0	0	0	0	0	0	1	0	65	0	0	53	43
1	0	0	0	1	0	0	1	0	0	0	0	0	0	0	1	0	65	0	0	101	51
0	0	0	NA	0	0	0	1	0	0	0	0	0	0	0	1	1	65	0	0	49	72
0	0	0	0	0	0	0	0	0	0	0	1	0	0	0	1	0	65	0	0	105	59
1	0	0	0	0	0	0	0	0	0	0	0	0	0	0	0	0	65	0	1	53	43
0	0	0	0	0	0	0	0	0	0	1	0	0	0	0	1	1	65	0	0	33	65
1	0	0	0	0	0	0	0	0	0	0	0	1	0	0	1	1	65	0	1	29	26
0	0	0	0	0	0	0	0	0	0	1	0	0	0	0	0	1	65	0	0	17	92
1	0	0	NA	1	0	0	0	0	0	0	1	0	0	0	1	1	65	0	0	29	26
0	0	0	0	0	0	0	0	0	0	0	1	0	0	0	0	1	65	0	0	17	92
0	0	0	0	0	0	0	0	0	0	1	1	0	0	0	1	0	65	0	0	65	56
0	0	0	0	0	0	0	1	0	0	0	0	0	0	NA	1	0	65	0	0	105	59
0	0	0	0	0	0	0	0	0	0	0	0	0	0	0	1	1	65	0	0	65	56
0	0	0	0	0	0	1	1	0	0	0	0	0	0	0	1	1	65	0	0	65	56
1	0	0	0	0	0	0	0	0	0	0	0	0	0	0	1	1	65	0	0	69	46
0	0	0	0	1	0	0	1	0	0	1	1	1	0	0	1	1	65	1	0	9	27
1	0	0	0	0	0	0	0	0	0	0	0	0	0	0	0	1	65	1	0	21	99
1	0	0	0	0	0	0	0	0	0	0	0	0	0	0	1	1	65	0	0	109	56
1	0	0	0	0	0	1	0	0	0	0	1	0	0	0	0	0	65	0	0	117	22
0	0	0	0	0	0	0	0	0	0	1	0	0	0	0	1	0	65	0	0	105	59
1	0	0	0	0	0	0	1	0	0	1	NA	0	0	1	1	1	65	1	0	13	26
1	0	0	0	0	0	0	0	0	0	0	0	0	0	0	1	0	65	0	0	37	55
1	0	0	0	0	0	0	0	0	0	0	0	0	0	0	1	1	65	0	0	109	56
0	0	0	0	1	0	0	0	0	0	0	0	0	0	0	0	0	65	0	0	17	92
1	0	0	0	1	0	0	0	0	0	0	1	0	0	NA	1	1	65	0	0	13	26
0	0	0	0	0	1	1	1	0	0	0	0	0	0	0	1	1	65	0	0	17	92
0	0	0	0	0	0	0	1	0	0	0	1	0	0	0	0	0	65	0	0	105	59
0	0	0	0	0	0	0	0	1	0	0	0	0	0	0	1	0	65	0	1	65	56
1	0	0	0	0	0	0	0	0	0	0	1	0	1	0	1	1	65	0	1	69	46
1	0	0	0	0	0	0	0	0	0	0	0	0	1	0	0	0	65	0	0	69	46
1	0	0	0	0	0	0	0	0	0	0	0	0	0	0	1	1	65	0	0	93	57
1	0	0	0	0	0	0	0	0	0	0	0	0	0	1	1	1	65	0	0	93	57
1	0	0	0	0	0	0	0	0	0	0	0	0	0	1	0	0	65	0	0	29	26
1	0	0	NA	0	0	0	0	0	0	0	0	0	0	NA	0	0	65	0	0	101	51
0	0	0	1	0	0	0	0	0	0	1	0	0	0	0	1	1	65	0	0	65	56
0	0	0	NA	NA	1	0	1	0	0	0	0	0	0	NA	1	0	65	1	0	105	59
1	0	0	0	0	0	0	0	0	0	0	0	0	1	0	1	1	65	0	0	61	20
0	0	0	0	0	0	0	0	0	0	0	0	0	1	1	0	1	65	0	0	105	59
1	0	0	0	0	0	0	0	0	0	0	1	0	1	0	0	0	65	0	0	21	99
1	0	0	0	0	0	0	1	0	0	0	0	0	0	0	1	1	65	0	0	29	26
0	0	0	0	0	0	0	0	0	0	0	0	0	0	0	0	1	65	0	0	17	92
1	0	0	0	0	0	0	0	0	0	0	1	0	0	0	1	0	65	0	0	101	51
0	0	0	0	0	0	0	0	0	0	NA	1	0	0	0	1	0	65	0	0	49	72
0	0	0	1	0	0	0	0	0	0	0	0	0	0	0	1	0	65	0	0	25	28
1	0	0	0	0	1	0	0	0	0	0	0	0	0	0	0	1	65	0	0	21	99
0	0	0	0	0	0	1	1	0	0	0	0	0	0	0	0	1	65	0	0	105	59
0	0	0	0	0	0	0	0	0	0	0	0	0	0	0	1	0	65	0	0	89	59
0	0	0	0	0	0	0	1	0	0	0	0	0	0	0	1	0	65	0	0	33	65
0	0	0	0	0	0	0	0	0	0	0	1	1	1	0	0	1	65	0	0	89	59
1	0	0	0	0	0	0	1	0	0	0	NA	NA	NA	0	0	0	65	0	0	29	26
1	0	0	0	0	1	0	0	0	0	0	0	0	1	0	1	1	65	0	0	21	99
1	0	0	0	0	0	0	0	0	0	0	1	0	0	1	1	1	65	0	0	93	57
1	0	0	0	0	0	0	0	0	0	0	0	0	0	0	0	1	65	0	0	21	99
1	0	0	0	1	0	0	0	0	0	1	0	0	0	0	1	1	65	0	0	101	51
0	0	0	0	0	0	0	0	0	0	0	0	0	0	0	1	0	65	0	0	65	56
0	0	0	0	0	0	0	0	0	0	0	1	0	0	0	1	0	65	0	0	97	51
1	0	0	0	0	0	0	0	0	0	0	0	0	0	0	0	1	65	0	0	21	99
0	0	0	1	0	0	0	1	0	0	0	0	0	0	0	1	1	65	0	0	89	59
0	0	0	0	0	0	0	0	0	0	0	1	0	0	0	1	0	65	0	0	9	27
0	0	0	0	0	0	0	1	0	0	0	0	0	0	0	0	1	65	0	0	89	59
0	0	0	0	0	0	0	0	0	0	1	0	0	0	0	0	0	65	0	0	17	92
1	0	0	0	0	0	1	1	0	0	0	0	0	0	0	0	0	65	0	0	117	22
0	0	0	0	1	0	0	0	0	1	0	0	0	0	0	0	0	65	1	0	97	51
0	0	0	1	0	0	0	0	0	0	0	0	0	1	0	1	1	65	0	0	33	65
0	0	0	0	0	0	0	0	0	0	0	0	0	0	0	1	0	65	0	0	89	59
0	0	0	0	0	0	0	1	0	0	1	0	0	0	0	0	0	65	0	0	97	51
1	0	0	0	0	0	0	0	0	0	0	0	0	0	0	0	0	65	0	0	21	99
1	0	0	0	1	0	0	0	0	0	0	0	0	1	0	1	1	65	0	0	109	56
1	0	0	0	0	0	0	0	0	0	0	0	0	0	0	0	1	65	0	0	93	57
1	0	0	0	0	0	0	0	1	0	0	0	0	0	0	NA	1	65	0	0	109	56
1	0	0	0	0	0	0	0	0	0	0	1	0	0	0	1	1	65	0	0	29	26
0	0	0	0	0	1	0	0	0	0	0	1	1	0	0	0	1	65	0	1	49	72
1	0	0	0	0	1	0	0	0	0	0	0	0	0	0	1	1	65	0	0	117	22
1	0	0	0	1	0	0	0	0	0	0	0	0	1	0	0	0	65	0	0	53	43
0	0	0	0	0	0	0	0	0	0	0	1	0	0	0	0	0	65	0	0	17	92
1	0	0	0	0	0	0	0	0	0	0	0	0	0	0	1	1	65	0	0	109	56
1	0	0	0	0	0	0	0	0	0	0	0	0	1	0	1	0	65	0	0	21	99
0	0	0	0	0	0	0	0	0	0	0	1	1	0	0	0	0	65	0	0	33	65
1	0	0	0	0	0	0	0	0	0	0	1	0	0	0	1	1	65	0	0	21	99
1	0	0	0	0	0	0	0	0	0	0	0	0	0	0	0	1	65	0	0	61	20
0	0	0	0	0	0	0	1	0	0	0	0	0	1	0	0	0	65	0	0	25	28
0	0	0	0	0	0	0	0	0	0	0	0	0	1	0	1	1	65	0	0	17	92
1	0	0	0	0	0	0	0	0	0	0	0	0	1	0	1	0	65	0	0	61	20
0	0	0	0	0	0	0	0	0	0	0	0	0	0	0	1	0	65	0	0	97	51
0	0	0	NA	NA	NA	0	1	0	0	0	1	0	0	0	1	1	65	1	0	33	65
1	0	0	0	0	0	1	0	0	0	0	0	0	0	0	0	0	65	0	0	101	51
1	0	0	0	0	0	0	0	0	0	0	0	0	1	0	0	0	65	0	0	5	22
0	0	0	0	0	0	0	1	0	0	0	0	0	1	0	0	0	65	0	0	17	92
1	0	0	0	0	0	0	0	0	0	0	0	0	1	0	1	0	65	0	0	93	57
1	0	0	0	0	0	0	0	0	0	0	0	0	0	0	1	0	65	0	0	69	46
0	0	0	0	0	0	0	1	0	0	0	0	0	1	0	1	1	65	0	0	65	56
1	0	0	0	0	0	0	0	0	0	0	0	1	0	1	1	1	65	0	1	21	99
0	0	0	0	0	0	0	0	0	0	0	0	0	0	0	1	1	65	0	0	49	72
0	0	0	0	0	0	0	0	0	0	0	0	0	0	0	0	0	65	0	0	89	59
0	0	0	0	0	0	0	0	0	0	0	0	0	0	0	0	0	65	1	0	17	92
1	0	0	0	0	0	0	0	0	0	0	0	0	0	0	0	0	65	0	0	69	46
1	0	0	0	0	0	0	0	0	0	0	1	0	1	0	0	1	65	0	0	69	46
0	0	0	0	1	0	0	0	0	0	0	1	0	0	0	1	1	65	1	0	65	56
1	0	0	0	0	0	1	0	0	NA	0	0	0	0	0	1	0	65	0	0	117	22
0	0	0	0	0	0	0	0	0	0	0	0	0	0	0	1	1	65	0	0	65	56
1	0	0	0	0	0	0	0	0	0	0	0	0	0	0	1	0	65	0	0	53	43
1	0	0	0	0	0	0	1	0	0	0	0	0	0	0	1	1	65	0	0	69	46
1	0	0	0	0	0	0	0	0	0	0	0	0	1	0	1	1	65	0	0	109	56
0	0	0	1	0	1	0	0	0	0	0	0	1	0	NA	1	0	65	1	1	33	65
1	0	0	0	0	0	0	0	0	0	0	0	0	1	0	1	0	65	0	0	93	57
0	0	0	1	0	0	1	1	0	0	0	0	0	0	0	1	1	65	0	0	97	51
1	0	0	0	0	0	0	0	0	0	0	1	0	1	0	1	1	65	0	0	13	26
1	0	0	0	0	0	0	1	0	0	0	0	0	0	0	1	0	65	0	0	69	46
0	0	0	0	0	0	0	0	0	0	0	0	0	1	1	1	1	65	0	0	17	92
1	0	0	0	0	0	0	0	0	0	0	0	0	0	0	1	1	65	0	0	101	51
0	0	0	0	0	0	0	1	0	0	0	0	0	0	0	1	0	65	0	0	17	92
1	0	0	0	0	0	0	0	0	0	0	0	0	1	0	1	0	65	0	0	101	51
0	0	0	0	0	0	0	0	0	0	0	0	0	1	0	1	1	65	0	0	97	51
1	0	0	0	0	0	0	0	0	0	0	0	0	0	0	0	0	65	0	0	37	55
1	0	0	0	0	0	0	NA	0	0	0	0	0	0	1	NA	1	65	0	0	93	57
0	0	0	0	0	0	0	0	0	1	0	0	0	1	0	1	1	65	0	0	49	72
0	0	0	0	0	0	0	0	0	1	0	1	0	0	0	0	0	65	0	0	33	65
0	0	0	0	0	0	0	1	0	0	0	NA	0	NA	NA	0	0	65	0	0	33	65
0	0	0	1	0	0	0	0	0	0	0	0	0	0	0	1	0	65	0	0	33	65
0	0	0	0	0	0	0	0	0	0	0	0	0	1	0	1	1	65	0	0	1	18
1	0	0	0	1	0	0	0	0	0	0	0	0	1	0	1	0	65	0	0	69	46
0	0	0	0	0	0	0	0	0	0	0	0	0	1	0	1	0	65	0	0	65	56
0	0	0	0	0	1	1	1	0	0	0	0	0	0	NA	1	0	65	0	0	9	27
0	0	0	0	0	0	1	1	0	0	0	0	0	0	0	1	1	65	0	1	89	59
0	0	0	0	0	0	0	0	0	0	0	0	0	0	0	1	1	65	0	0	89	59
1	0	0	0	0	0	0	0	0	0	0	0	0	0	0	0	1	65	0	0	21	99
0	0	0	0	0	0	0	0	0	0	0	0	0	0	0	1	0	65	0	0	89	59
1	0	0	0	1	1	0	0	0	0	0	0	0	0	0	1	1	65	0	0	53	43
0	0	0	0	0	0	0	0	0	0	0	0	0	1	0	0	1	65	0	0	97	51
1	0	0	0	0	0	0	0	0	0	0	0	0	0	0	1	0	65	0	0	37	55
1	0	0	0	0	0	0	0	0	0	0	1	0	0	0	1	1	65	0	0	21	99
0	0	0	0	0	1	0	1	NA	0	0	0	0	NA	NA	1	0	65	0	0	17	92
0	0	0	0	0	0	0	1	0	0	0	0	0	0	NA	0	0	65	0	0	9	27
1	0	0	0	0	0	0	1	0	0	0	0	0	0	0	0	0	65	0	0	53	43
0	0	0	0	0	0	0	1	0	0	0	0	0	0	0	0	0	65	0	0	65	56
1	0	0	NA	0	1	0	NA	0	0	0	0	0	0	0	1	1	65	0	0	5	22
0	0	0	0	0	0	1	1	0	0	0	0	0	0	0	1	0	65	0	0	33	65
1	0	0	0	1	0	0	0	0	0	0	0	0	0	0	1	1	65	0	0	109	56
1	0	0	0	0	1	0	1	0	0	0	0	0	0	0	0	0	65	0	0	109	56
1	0	0	0	0	0	0	0	0	0	0	0	0	0	0	1	0	65	0	0	93	57
0	0	0	0	0	0	0	1	0	0	0	0	0	0	0	1	0	65	0	0	1	18
1	0	0	0	0	0	0	0	0	0	0	0	0	0	0	1	0	65	0	0	69	46
1	0	0	0	0	0	0	0	0	0	0	0	0	1	0	0	0	65	0	0	93	57
1	0	0	0	0	0	0	0	0	0	0	0	0	0	0	1	0	65	0	0	109	56
1	0	0	0	0	0	0	0	0	0	0	0	0	0	0	1	1	65	0	0	37	55
1	0	0	0	0	0	1	0	0	0	0	0	0	0	0	1	1	65	0	0	109	56
1	0	0	0	1	0	1	1	0	0	0	0	0	0	NA	0	1	65	0	0	37	55
0	0	0	0	0	0	0	1	0	0	0	0	0	0	0	1	0	65	0	1	89	59
1	0	0	0	0	0	0	0	0	0	0	0	0	0	0	1	0	65	0	0	37	55
0	0	0	0	1	0	0	1	1	0	0	0	0	0	0	0	1	65	0	0	17	92
1	0	0	0	0	0	0	0	0	0	0	0	0	0	0	1	0	65	0	0	45	28
1	0	0	0	0	0	0	0	0	0	0	0	0	0	1	1	1	65	0	1	61	20
0	0	0	0	0	0	0	0	0	0	0	0	0	0	0	1	0	65	0	0	113	26
1	0	0	0	0	0	0	0	0	0	0	0	0	0	1	1	1	65	0	0	21	99
0	0	0	0	0	0	0	0	0	0	0	0	0	0	0	0	0	65	0	0	17	92
0	0	0	0	0	0	0	0	0	0	0	0	0	1	0	1	1	65	0	0	97	51
0	0	0	0	0	0	0	0	0	0	0	0	0	0	0	1	0	65	0	0	97	51
0	0	0	0	0	0	0	0	0	0	0	0	0	0	0	1	1	65	0	0	113	26
1	0	0	0	0	0	0	0	0	0	0	0	0	0	0	0	0	65	0	0	13	26
0	0	0	0	0	0	0	0	0	0	0	0	0	0	1	1	1	65	0	0	105	59
1	0	0	0	0	0	0	NA	0	0	0	1	0	0	1	0	0	65	0	0	21	99
0	0	0	0	0	0	1	1	1	0	0	0	0	0	1	1	1	65	0	1	33	65
1	0	0	0	0	0	0	0	0	0	0	0	0	0	0	0	1	65	0	0	21	99
1	0	0	0	0	0	0	0	0	0	0	0	0	0	0	1	0	65	0	0	93	57
0	0	0	0	0	0	0	0	0	0	0	0	0	0	0	0	1	65	0	0	17	92
0	0	0	1	0	0	0	0	0	0	0	0	0	0	0	1	0	65	0	0	33	65
0	0	0	0	0	0	0	1	0	0	0	0	0	0	0	1	0	65	0	0	89	59
0	0	0	0	0	0	0	0	0	0	0	0	0	0	0	0	0	65	0	0	89	59
1	0	0	0	0	0	0	0	0	0	0	1	0	0	0	1	0	65	0	0	29	26
1	0	0	0	0	0	0	0	0	0	0	1	0	0	0	1	0	65	0	0	69	46
1	0	0	0	0	0	0	0	0	0	0	0	0	1	0	0	1	65	0	0	21	99
1	0	0	0	0	1	0	0	0	0	0	0	0	0	NA	1	1	65	0	0	13	26
0	0	0	0	1	0	0	0	0	0	0	0	0	1	0	1	1	65	0	0	89	59
0	0	0	0	1	0	0	0	0	0	0	1	0	0	0	1	1	65	0	0	105	59
1	0	0	0	1	0	0	0	0	1	0	0	0	0	0	1	1	65	0	0	117	22
1	0	0	0	0	0	0	1	0	0	0	0	1	0	0	1	1	65	0	1	45	28
1	0	0	0	0	0	0	0	0	0	0	1	0	0	0	1	1	65	0	0	21	99
0	0	0	0	0	0	0	0	0	0	0	0	0	0	0	1	0	65	0	0	49	72
0	0	0	0	0	0	0	0	0	0	0	0	0	0	0	1	1	65	0	0	57	13
0	0	0	0	1	0	0	1	0	0	0	0	0	0	0	1	1	65	0	0	105	59
1	0	0	0	0	1	0	1	0	0	0	0	0	0	0	1	0	65	1	0	101	51
0	0	0	0	0	0	0	0	0	0	0	0	0	NA	0	1	0	65	0	0	9	27
1	0	0	0	0	0	0	0	0	0	0	1	0	1	0	0	0	65	0	0	69	46
0	0	0	0	0	0	0	0	0	0	0	1	1	0	0	0	0	65	0	0	17	92
0	0	0	0	0	0	0	0	0	0	0	0	0	0	0	1	0	65	0	1	105	59
1	0	0	0	1	0	0	0	0	0	0	0	0	0	0	1	1	65	0	0	101	51
1	0	0	0	0	0	0	1	0	0	0	1	0	0	0	1	1	65	0	0	101	51
1	0	0	0	0	0	0	0	0	0	0	0	0	0	0	1	1	65	0	0	21	99
0	0	0	0	0	0	0	1	0	0	0	1	0	0	0	1	1	65	0	0	105	59
0	0	0	0	0	1	0	0	0	0	0	0	0	0	1	0	0	65	1	0	105	59
0	0	0	0	0	0	0	1	0	0	0	0	0	0	0	0	1	65	0	0	65	56
1	0	0	0	0	0	0	0	0	0	0	0	0	0	0	1	1	65	0	0	37	55
0	0	0	0	0	NA	0	0	0	0	0	0	0	0	0	0	0	65	0	0	33	65
0	0	0	0	0	0	0	0	0	0	0	0	0	0	0	1	0	65	0	0	41	33
0	0	0	0	0	0	0	0	0	0	0	0	0	0	1	1	1	65	0	0	89	59
1	0	0	0	0	0	0	0	0	0	0	0	0	1	0	0	0	65	0	0	21	99
1	0	0	0	1	0	0	0	0	0	0	0	0	0	0	1	1	65	0	0	21	99
0	0	0	0	0	0	0	0	0	0	0	0	1	0	0	0	0	65	0	1	17	92
1	0	0	0	0	0	0	0	0	0	1	0	0	0	0	1	0	65	1	0	21	99
1	0	0	0	0	0	0	0	0	0	0	0	0	1	0	0	0	65	0	0	101	51
1	0	0	0	0	NA	0	0	0	0	0	0	0	NA	0	1	1	65	0	0	69	46
1	0	0	1	1	1	0	1	0	0	0	0	0	0	0	1	1	65	0	0	109	56
0	0	0	0	0	0	0	0	0	0	0	0	0	1	0	1	0	65	0	0	17	92
0	0	0	0	0	0	0	1	0	0	0	0	0	0	0	0	0	65	0	0	57	13
1	0	0	0	0	1	0	0	0	0	0	0	0	1	0	1	0	65	0	0	45	28
1	0	0	0	0	0	0	0	0	0	0	0	0	0	0	1	0	65	0	0	37	55
0	0	0	0	0	0	0	0	0	0	0	0	0	0	0	1	1	65	1	1	49	72
0	0	0	0	0	0	0	0	0	0	1	0	0	0	0	0	0	65	0	0	17	92
0	0	0	0	0	0	0	0	0	0	0	0	0	0	0	1	1	65	1	0	105	59
1	0	0	0	0	0	0	0	0	0	0	0	0	0	NA	1	1	65	0	0	101	51
0	0	0	0	0	0	0	1	0	0	0	0	0	0	0	1	0	65	0	0	9	27
0	0	0	0	0	0	0	0	0	0	0	0	0	0	NA	1	0	65	0	0	9	27
1	0	0	1	0	0	0	0	0	0	0	0	0	0	0	1	1	65	0	0	93	57
0	0	0	0	0	0	0	0	0	0	0	0	0	0	0	1	1	65	0	0	49	72
1	0	0	0	0	0	0	0	0	0	0	0	0	0	0	1	1	65	0	0	109	56
0	0	0	0	0	0	0	0	0	0	0	0	0	1	0	0	0	65	0	0	57	13
0	0	0	0	0	0	0	NA	0	0	0	1	0	NA	NA	0	0	65	1	0	9	27
0	0	0	0	0	0	0	0	0	0	0	1	0	0	0	1	0	65	0	0	33	65
1	0	0	0	0	0	0	0	0	0	0	0	0	1	0	1	0	65	0	0	93	57
1	0	0	0	0	0	0	0	0	0	0	0	0	0	0	0	0	65	0	0	29	26
1	0	0	0	1	0	0	0	0	0	0	1	0	0	0	1	1	65	0	1	101	51
0	0	0	0	0	0	0	0	0	0	0	0	0	1	0	1	0	65	0	0	41	33
1	0	0	0	0	0	0	0	0	0	0	0	0	0	0	0	0	65	0	0	109	56
1	0	0	0	0	0	0	0	0	0	0	1	0	0	1	1	1	65	0	1	109	56
0	0	0	0	0	0	0	1	0	0	0	0	0	0	0	1	0	65	0	0	97	51
0	0	0	0	0	0	0	0	0	0	0	0	0	0	0	0	0	65	0	0	25	28
0	0	0	1	0	0	0	0	0	0	0	1	0	0	0	1	0	65	0	1	17	92
0	0	0	0	0	0	0	0	0	0	0	0	0	0	0	0	0	65	0	0	17	92
1	0	0	0	0	0	0	0	0	0	0	0	0	1	0	1	0	65	0	0	109	56
0	0	0	1	0	0	0	0	0	0	0	0	0	0	0	0	0	65	0	0	33	65
0	0	0	1	0	1	0	0	0	1	0	0	0	0	0	1	1	65	1	0	49	72
1	0	0	0	0	0	0	0	0	0	0	0	0	0	0	1	1	65	0	0	21	99
1	0	0	0	1	0	0	1	0	0	0	1	0	0	1	1	0	65	0	0	69	46
1	0	0	0	1	0	0	0	0	0	0	0	0	0	0	0	1	65	0	0	93	57
1	0	0	0	0	NA	0	0	0	0	0	0	0	0	0	0	1	65	0	0	109	56
0	0	0	0	0	0	0	0	0	1	0	0	0	0	0	0	0	65	0	0	41	33
0	0	0	0	0	0	0	1	0	0	0	0	0	0	0	1	0	65	0	0	41	33
0	0	0	0	0	0	0	0	0	0	0	0	0	0	0	1	0	65	1	0	33	65
1	0	0	0	0	0	0	0	0	0	1	1	0	0	0	1	1	65	1	0	69	46
1	0	0	0	0	1	0	0	0	0	1	0	0	0	0	0	0	65	0	0	109	56
0	0	0	1	0	0	0	0	0	0	0	0	0	1	0	0	1	65	0	0	49	72
1	0	0	0	1	0	0	0	0	0	0	0	0	1	0	1	1	65	0	0	53	43
1	0	0	0	0	0	0	0	0	0	0	0	0	0	0	1	0	65	0	0	21	99
1	0	0	0	0	0	1	1	0	0	0	0	0	0	0	1	1	65	0	0	21	99
0	0	0	0	1	0	0	0	0	0	0	0	0	0	0	0	0	65	0	0	65	56
0	0	0	0	0	1	0	1	0	0	0	0	0	0	0	1	0	65	0	0	49	72
1	0	0	0	1	0	0	1	0	0	0	0	0	0	1	1	0	65	0	0	21	99
0	0	0	0	0	0	0	NA	0	0	0	0	0	0	0	1	0	65	0	0	65	56
1	0	0	0	1	0	0	1	0	0	0	1	0	0	0	1	1	65	0	0	21	99
0	0	0	0	0	0	0	0	0	0	0	0	0	0	0	0	1	65	0	0	105	59
0	0	0	0	1	0	0	0	0	0	0	0	0	0	NA	1	0	65	0	0	65	56
1	0	0	0	0	0	0	0	0	0	0	0	0	0	0	1	0	65	0	0	93	57
1	0	0	0	0	0	0	1	0	0	0	0	0	0	0	1	1	65	0	0	29	26
1	0	0	0	0	0	0	0	0	0	0	0	0	0	0	0	1	65	0	0	117	22
0	0	0	0	0	0	0	0	0	0	0	0	0	1	0	0	1	65	0	0	33	65
0	0	0	0	0	0	0	0	0	0	0	0	0	0	0	0	0	65	0	0	41	33
0	0	0	0	0	0	0	0	0	0	0	0	0	0	0	1	0	65	0	0	89	59
1	0	0	0	1	0	0	0	0	0	0	0	0	0	0	1	1	65	0	0	117	22
0	0	0	0	0	0	0	0	0	0	0	0	0	0	0	1	1	65	0	0	9	27
0	0	0	0	0	0	0	NA	0	0	0	1	0	0	0	0	0	65	0	1	17	92
1	0	0	0	0	0	0	0	0	0	0	0	0	0	0	1	1	65	0	0	53	43
1	0	0	1	0	0	0	0	0	0	0	0	0	0	1	1	1	65	0	1	61	20
1	0	0	NA	1	NA	0	0	0	0	0	0	0	0	0	1	1	65	0	1	29	26
0	0	0	1	0	0	0	0	0	0	0	0	0	0	0	0	1	65	0	0	41	33
0	0	0	0	0	0	0	0	0	0	0	0	0	1	0	0	0	65	0	0	105	59
1	0	0	0	0	0	0	0	0	0	1	1	0	1	0	1	0	65	0	0	93	57
0	0	0	1	0	0	0	0	0	0	0	0	0	0	0	1	0	65	0	0	65	56
0	0	0	0	0	0	0	0	0	0	0	0	0	0	0	1	0	65	0	0	65	56
0	0	0	0	0	0	0	0	0	0	0	0	0	0	0	1	0	65	1	0	41	33
0	0	0	0	0	0	0	0	0	0	0	0	0	1	0	0	0	65	0	0	1	18
1	0	0	0	0	0	0	0	0	0	0	0	0	0	0	1	1	65	0	1	21	99
0	0	0	0	0	1	0	1	0	0	0	0	0	0	0	1	0	65	0	1	89	59
1	0	0	0	0	0	0	1	0	0	0	1	0	0	0	1	1	65	0	1	93	57
1	0	0	0	0	0	0	0	0	0	0	0	0	0	0	0	0	65	0	0	101	51
0	0	0	0	0	0	0	0	0	0	0	1	0	0	NA	1	0	65	0	0	57	13
1	0	0	0	0	0	0	0	0	0	1	1	0	0	1	1	1	65	0	1	53	43
0	0	0	0	0	0	0	1	0	0	0	1	0	0	0	0	0	65	0	0	113	26
1	0	0	0	0	1	0	0	0	0	0	0	0	0	0	1	1	65	0	0	45	28
0	0	0	1	0	0	0	0	0	0	0	0	0	0	0	1	0	65	0	0	49	72
1	0	0	0	0	0	0	0	0	0	0	0	0	0	0	0	0	65	0	0	93	57
1	0	0	0	0	0	0	0	0	0	0	1	0	0	NA	1	0	65	0	0	21	99
1	0	0	0	1	0	0	0	0	0	0	0	0	0	0	1	0	65	0	0	69	46
1	0	0	0	0	0	0	0	0	0	0	0	0	0	0	1	0	65	0	0	29	26
0	0	0	0	0	0	0	0	0	0	1	0	0	1	0	NA	1	65	0	0	65	56
1	0	0	0	0	0	0	0	0	0	0	1	0	0	0	0	0	65	0	0	69	46
1	0	0	0	0	1	0	1	0	0	0	0	0	1	0	1	1	65	0	0	45	28
1	0	0	0	0	0	0	0	0	0	0	1	0	0	0	1	0	65	0	0	69	46
0	0	0	0	0	0	0	1	0	0	0	0	0	0	0	1	1	65	0	0	97	51
0	0	0	0	0	0	0	0	0	0	0	0	0	0	0	1	0	65	0	0	97	51
0	0	0	0	0	0	0	1	0	0	0	0	0	0	0	1	1	65	0	0	1	18
0	0	0	1	0	0	0	0	0	0	0	1	0	0	0	1	0	65	0	0	41	33
1	0	0	0	0	0	0	0	0	0	0	1	0	0	0	0	0	65	0	0	21	99
1	0	0	NA	1	0	1	1	1	0	0	1	1	0	1	0	0	65	1	0	93	57
1	0	0	0	0	0	1	0	0	0	1	0	0	0	0	1	1	65	0	0	21	99
1	0	0	0	0	0	0	0	0	0	0	0	0	0	0	1	0	65	0	0	93	57
1	0	0	0	0	0	0	0	0	0	0	1	0	1	1	1	1	65	0	0	109	56
1	0	0	0	0	0	0	NA	0	0	0	0	0	1	0	1	0	65	0	0	21	99
0	0	0	0	1	0	0	0	0	0	0	0	0	0	0	1	0	65	0	0	97	51
1	0	0	0	0	0	0	0	0	0	0	0	0	1	0	0	0	65	0	0	117	22
0	0	0	0	0	0	0	0	0	0	0	0	0	0	0	0	0	65	0	0	113	26
0	0	0	0	0	0	0	0	0	0	0	0	1	1	0	0	0	65	0	1	25	28
0	0	0	0	0	0	0	1	0	0	0	1	0	0	0	1	1	65	0	1	113	26
1	0	0	0	0	0	0	0	0	0	0	0	0	0	0	0	0	65	0	0	53	43
0	0	0	0	0	0	0	1	0	0	0	1	0	1	0	0	0	65	0	0	1	18
0	0	0	0	0	0	0	0	0	0	0	0	0	0	0	0	0	65	0	0	25	28
1	0	0	0	0	0	0	0	0	0	0	0	0	1	0	1	0	65	0	0	101	51
0	0	0	0	0	0	0	0	0	0	0	0	0	0	0	1	1	65	0	0	17	92
0	0	0	0	0	0	0	0	0	0	0	0	0	0	0	1	0	65	0	0	33	65
0	0	0	0	0	0	0	1	0	0	0	0	0	1	0	0	0	65	0	0	65	56
0	0	0	0	0	1	0	1	0	0	0	0	0	0	0	1	0	65	0	0	49	72
1	0	0	0	0	0	0	0	0	0	0	0	0	0	0	1	0	65	0	0	13	26
1	0	0	0	0	0	0	0	0	0	0	0	0	1	0	1	0	65	0	0	109	56
1	0	0	0	0	0	0	0	0	0	0	0	0	0	0	1	1	65	0	0	21	99
1	0	0	0	0	0	0	0	0	0	0	1	0	0	0	1	0	65	0	0	101	51
1	0	0	NA	1	0	1	0	0	0	0	0	0	1	0	0	0	65	0	0	69	46
0	0	0	0	NA	0	0	0	0	0	0	0	0	0	0	1	1	65	0	0	33	65
0	0	0	0	0	0	0	1	0	0	0	0	0	0	0	1	0	65	0	0	97	51
0	0	0	0	0	0	0	0	0	0	0	0	0	0	0	1	0	65	0	0	97	51
0	0	0	1	0	0	0	0	0	0	0	0	0	0	0	1	0	65	0	0	17	92
1	0	0	0	0	0	0	0	0	0	0	0	0	1	0	0	0	65	0	0	29	26
0	0	0	0	0	0	1	0	0	0	0	0	0	0	0	1	1	65	0	0	41	33
0	0	0	0	0	0	0	0	0	0	0	0	0	0	1	0	0	65	1	0	49	72
0	0	0	0	0	0	0	0	0	0	1	1	0	1	0	0	0	65	0	0	105	59
1	0	0	0	0	0	0	0	0	0	0	0	0	0	0	0	0	65	0	0	109	56
0	0	0	0	0	0	0	0	0	0	0	0	0	0	0	0	0	65	0	0	9	27
1	0	0	0	0	0	0	0	0	0	0	0	0	1	0	1	1	65	0	0	109	56
0	0	0	0	1	0	0	0	0	0	1	1	0	1	0	1	0	65	0	1	9	27
1	0	0	0	0	1	0	0	NA	0	0	1	0	0	0	1	1	65	0	0	37	55
0	0	0	0	0	0	0	0	0	0	0	1	0	0	0	1	0	65	0	0	89	59
1	0	0	0	0	0	1	0	0	0	0	0	0	0	0	0	1	65	0	0	109	56
1	0	0	NA	1	0	1	1	0	0	0	0	0	0	1	0	0	65	0	0	13	26
0	0	0	0	0	0	0	0	0	0	0	0	0	0	0	0	0	65	0	0	41	33
1	0	0	0	0	1	0	0	0	0	0	1	0	0	0	0	0	65	0	0	45	28
1	0	0	0	0	0	0	0	0	0	0	0	0	0	0	1	1	65	0	0	45	28
1	0	0	0	0	0	0	0	0	0	0	0	0	1	0	1	1	65	0	0	93	57
1	0	0	0	1	0	0	0	0	0	0	0	0	0	NA	1	1	65	0	1	109	56
1	0	0	0	0	0	0	0	0	0	0	0	0	1	0	0	0	65	0	0	69	46
0	0	0	0	0	0	0	1	0	0	0	0	0	0	0	0	0	65	0	1	89	59
1	0	0	1	1	NA	0	0	0	0	0	1	0	0	1	NA	1	65	1	0	53	43
1	0	0	0	0	0	0	1	0	0	0	0	0	0	0	0	0	65	0	0	45	28
0	0	0	0	1	0	0	1	0	0	0	0	0	0	0	0	0	65	0	0	17	92
1	0	0	0	0	0	0	0	0	0	0	1	0	0	0	0	0	65	0	0	101	51
0	0	0	0	0	1	0	1	0	0	0	0	0	0	0	1	0	65	0	0	25	28
1	0	0	0	1	0	0	0	0	0	0	0	0	0	0	1	0	65	0	0	21	99
1	0	0	0	0	0	0	0	0	0	0	1	0	0	0	1	1	65	0	1	37	55
0	0	0	0	0	0	0	0	0	0	0	1	0	0	0	0	1	65	0	0	113	26
1	0	0	0	1	0	0	0	0	0	0	1	0	1	0	1	1	65	0	0	93	57
1	0	0	0	0	1	0	0	0	0	0	0	0	0	0	1	1	65	0	0	109	56
0	0	0	0	0	0	0	1	0	0	0	0	0	0	0	0	0	65	0	0	17	92
0	0	0	0	0	0	0	0	0	0	0	0	0	0	0	1	0	65	0	1	65	56
1	0	0	0	0	0	0	0	0	0	0	0	0	0	0	1	0	65	0	0	45	28
1	0	0	0	0	0	1	0	0	0	0	0	0	0	0	1	1	65	0	0	45	28
0	0	0	0	0	0	0	1	0	0	0	1	0	0	0	0	0	65	0	0	105	59
0	0	0	0	1	0	0	0	0	0	0	0	0	0	0	0	1	65	0	0	17	92
1	0	0	0	0	0	0	0	0	0	0	1	0	0	0	1	1	65	0	0	21	99
0	0	0	0	0	0	0	1	0	0	0	0	0	0	0	1	0	65	0	0	65	56
1	0	0	0	0	0	0	0	0	0	0	0	0	0	0	1	0	65	0	0	53	43
1	0	0	0	0	0	0	0	0	0	0	0	0	0	1	1	1	65	0	0	21	99
1	0	0	1	NA	NA	0	0	0	0	1	0	0	0	0	1	1	65	0	1	93	57
0	0	0	0	0	0	0	1	0	0	0	0	0	0	0	1	1	65	0	0	33	65
0	0	0	0	0	0	1	1	0	0	0	1	0	0	0	0	1	65	1	1	105	59
0	0	0	0	0	0	0	1	0	0	0	0	0	0	0	1	0	65	0	0	65	56
1	0	0	0	1	0	0	NA	0	0	0	1	1	0	0	0	0	65	0	1	37	55
1	0	0	0	0	0	0	0	0	0	0	1	1	0	0	1	1	65	0	0	37	55
0	0	0	0	0	0	0	0	0	0	0	0	0	0	0	1	0	65	0	0	105	59
0	0	0	0	0	0	0	0	0	0	1	1	0	1	0	1	1	65	0	1	41	33
1	0	0	0	0	0	0	0	0	0	0	0	0	0	0	1	0	65	0	0	93	57
0	0	0	0	0	0	0	0	0	0	0	0	0	0	0	1	0	65	0	0	33	65
0	0	0	0	0	0	0	0	0	0	0	0	0	0	0	1	0	65	0	0	9	27
0	0	0	0	0	0	0	0	0	0	0	0	0	0	0	1	0	65	0	1	105	59
0	0	0	0	0	0	0	1	0	0	0	1	0	0	0	1	1	65	0	0	17	92
0	0	0	0	0	0	0	1	0	0	0	0	0	0	0	1	0	65	0	0	97	51
1	0	0	0	0	0	0	0	0	0	0	0	0	0	0	1	0	65	0	0	37	55
0	0	0	0	0	1	0	0	0	0	0	1	0	1	0	0	1	65	0	0	97	51
0	0	0	0	0	1	0	1	0	0	0	0	0	1	0	1	1	65	0	1	33	65
1	0	0	0	0	1	0	0	0	0	0	0	0	1	0	1	0	65	0	0	53	43
1	0	0	0	0	1	0	0	0	0	0	0	0	0	0	1	0	65	0	0	45	28
0	0	0	0	0	0	0	0	0	0	0	0	0	0	0	1	0	65	0	0	105	59
0	0	0	0	1	0	1	0	0	0	0	0	0	0	0	1	0	65	0	0	97	51
1	0	0	0	0	0	0	0	0	0	0	0	0	0	0	1	0	65	0	0	117	22
1	0	0	0	0	0	0	0	0	0	0	1	0	0	0	1	1	65	0	0	69	46
1	0	0	0	0	0	0	0	0	0	0	0	0	0	0	0	0	65	0	0	53	43
0	0	0	0	0	0	0	0	0	0	0	0	0	1	0	1	0	65	1	0	49	72
1	0	0	0	0	0	0	0	0	0	0	0	0	0	0	1	1	65	0	0	69	46
0	0	0	0	0	0	0	0	0	0	0	0	0	0	NA	1	0	65	0	0	49	72
1	0	0	0	0	0	0	0	0	0	0	0	0	0	NA	1	0	65	0	0	37	55
0	0	0	0	0	1	0	1	0	0	0	0	0	0	0	1	0	65	0	0	25	28
0	0	0	0	0	0	0	0	0	0	0	0	0	0	0	0	0	65	0	0	33	65
0	0	0	1	0	1	0	0	0	NA	0	0	0	0	0	1	0	65	0	0	17	92
1	0	0	0	0	0	0	0	0	0	0	0	0	0	0	1	0	65	0	0	21	99
1	0	0	0	0	0	0	0	0	0	0	1	0	0	0	1	0	65	0	0	13	26
0	0	0	0	0	0	0	0	0	0	0	0	0	0	0	0	0	65	0	0	17	92
1	0	0	0	0	0	0	0	0	0	0	0	0	1	0	1	1	65	0	0	37	55
0	0	0	0	0	0	0	0	0	0	1	1	0	0	0	1	1	65	0	1	49	72
1	0	0	0	0	0	0	0	0	0	0	0	0	0	0	0	1	65	0	0	53	43
0	0	0	0	0	0	1	1	0	0	0	1	0	0	0	1	0	65	0	0	113	26
1	0	0	0	0	1	0	0	0	0	0	1	0	0	0	0	0	65	0	0	93	57
0	0	0	0	0	0	0	0	0	0	0	0	0	0	1	1	0	65	0	0	97	51
0	0	0	0	0	0	0	1	0	0	0	0	0	0	0	0	0	65	0	1	25	28
0	0	0	0	0	0	0	0	0	0	0	0	0	0	0	0	0	65	0	0	17	92
0	0	0	0	0	0	0	0	0	0	0	0	0	0	0	1	0	65	0	0	41	33
0	0	0	0	0	1	0	0	0	0	0	1	0	0	0	1	1	65	0	0	17	92
1	0	0	0	0	0	0	0	0	0	0	0	0	0	0	1	0	65	0	0	21	99
1	0	0	0	1	1	0	0	0	0	0	0	0	0	0	1	0	65	0	0	45	28
1	0	0	0	0	0	0	0	0	0	0	0	0	1	0	0	0	65	0	0	117	22
0	0	0	0	1	0	0	0	0	0	0	0	0	0	0	1	1	65	0	1	89	59
0	0	0	0	0	1	0	1	0	0	0	0	0	0	0	0	NA	65	0	0	97	51
0	0	0	0	0	0	0	1	0	0	0	0	0	0	0	0	0	65	0	0	89	59
1	0	0	0	0	0	0	0	0	0	0	0	0	NA	0	1	0	65	0	0	101	51
0	0	0	0	0	0	0	0	0	0	0	1	0	0	0	1	0	65	0	0	9	27
1	0	0	NA	1	0	1	1	0	0	0	1	1	0	1	1	1	65	1	0	13	26
0	0	0	0	0	0	0	0	0	0	0	0	0	0	1	1	0	65	0	0	65	56
1	0	0	0	0	1	0	0	0	0	0	0	0	1	0	0	1	65	0	0	93	57
0	0	0	0	0	0	0	NA	0	0	0	0	0	0	NA	1	1	65	0	0	97	51
1	0	0	0	0	0	1	0	0	0	0	0	0	0	0	1	0	65	0	0	37	55
0	0	0	0	0	0	0	0	0	0	0	0	0	0	0	0	1	65	0	0	65	56
1	0	0	0	0	0	0	1	0	0	0	0	0	0	0	1	1	65	0	0	5	22
0	0	0	0	0	0	0	0	0	0	0	0	0	NA	0	1	0	65	0	0	41	33
0	0	0	0	0	0	0	0	0	0	0	1	0	0	0	1	0	65	0	0	17	92
0	0	0	0	0	0	0	0	0	0	0	0	0	1	0	1	0	65	0	0	65	56
1	0	0	0	0	0	1	1	0	0	0	1	0	0	1	1	1	65	0	0	21	99
0	0	0	0	1	1	0	0	0	0	1	0	0	0	0	0	0	65	0	0	97	51
1	0	0	0	0	0	0	0	0	0	0	0	0	0	0	1	1	65	1	0	69	46
1	0	0	0	0	0	0	1	0	0	0	0	0	0	0	1	0	65	0	0	21	99
1	0	0	0	0	0	0	0	0	0	1	0	0	0	0	1	0	65	0	0	21	99
1	0	0	0	0	0	0	0	0	0	0	0	0	0	1	1	1	65	0	1	109	56
1	0	0	0	0	0	0	0	0	0	0	0	0	1	0	0	0	65	0	0	37	55
0	0	0	0	0	0	0	0	0	0	0	1	NA	0	0	1	0	65	0	0	49	72
0	0	0	0	0	0	0	0	0	0	0	1	0	0	1	1	0	65	0	0	9	27
0	0	0	0	0	0	0	1	0	0	0	0	0	0	0	1	0	65	0	0	97	51
1	0	0	0	0	0	0	0	0	0	0	1	0	0	0	1	0	65	0	0	21	99
0	0	0	0	0	0	1	0	0	0	0	0	0	1	0	1	1	65	1	0	105	59
0	0	0	0	0	0	0	1	0	0	1	0	0	0	0	0	0	65	0	0	9	27
1	0	0	0	1	0	0	0	0	0	0	0	0	0	0	0	0	65	0	0	37	55
0	0	0	0	0	0	0	1	0	0	0	0	0	0	NA	0	NA	65	0	0	97	51
0	0	0	0	0	0	0	1	0	0	0	0	0	0	0	0	0	65	0	0	105	59
0	0	0	0	0	0	0	1	0	0	0	0	0	0	NA	1	0	65	0	0	9	27
0	0	0	0	0	0	0	0	0	0	0	1	0	0	0	1	0	65	0	1	89	59
0	0	0	0	0	0	0	0	0	0	0	0	0	0	0	0	0	65	0	0	33	65
0	0	0	0	0	0	0	1	0	0	0	0	0	1	1	1	0	65	0	0	89	59
0	0	0	0	1	0	0	0	0	0	0	0	0	0	0	1	1	65	0	0	17	92
0	0	0	0	1	0	0	0	0	0	0	0	0	0	0	0	1	65	0	0	105	59
0	0	0	0	0	0	0	0	0	0	0	0	0	0	NA	0	0	65	0	0	49	72
1	0	0	0	0	0	0	0	0	0	0	1	0	0	0	1	1	65	0	0	21	99
0	0	0	0	0	0	0	0	0	0	0	1	0	1	0	1	0	65	0	0	89	59
0	0	0	0	0	0	0	1	0	0	0	0	0	0	0	1	0	65	0	0	17	92
1	0	0	0	0	0	0	0	0	0	0	0	0	0	1	1	0	65	0	0	69	46
1	0	0	0	0	0	0	0	0	0	0	0	0	0	0	0	1	65	0	0	61	20
1	0	0	0	0	1	0	0	0	0	0	0	0	NA	0	1	0	65	0	0	21	99
1	0	0	0	0	0	0	0	0	0	0	0	0	0	0	0	0	65	0	0	21	99
1	0	0	0	0	0	0	0	0	0	0	0	0	1	0	1	1	65	0	0	53	43
1	0	0	0	0	0	0	1	0	0	0	0	0	0	0	1	0	65	0	0	45	28
0	0	0	0	0	0	0	1	0	0	0	0	0	0	0	1	0	65	0	0	113	26
0	0	0	0	0	0	0	0	0	0	0	0	0	0	0	1	0	65	0	0	113	26
1	0	0	0	0	0	0	0	0	0	0	0	0	0	0	1	0	65	0	0	45	28
1	0	0	NA	NA	0	0	NA	0	0	0	1	0	NA	NA	0	1	65	0	0	109	56
1	0	0	0	0	0	0	0	0	0	0	0	0	1	0	1	1	65	0	0	45	28
1	0	0	0	0	0	0	0	0	0	0	0	0	0	0	0	0	65	0	0	53	43
0	0	0	0	0	0	1	1	0	0	0	0	0	0	0	1	0	65	0	0	25	28
1	0	0	0	0	0	0	0	0	0	0	1	0	0	1	1	1	65	0	0	21	99
1	0	0	NA	0	NA	0	0	0	0	0	0	0	NA	NA	0	0	65	0	0	45	28
1	0	0	0	0	0	0	0	0	0	0	0	0	0	0	1	1	65	0	0	13	26
0	0	0	1	0	0	0	0	0	0	0	0	0	0	0	1	0	65	0	0	49	72
0	0	0	0	0	0	0	0	0	0	0	0	0	1	0	1	0	65	0	0	65	56
1	0	0	0	1	0	0	0	0	0	0	0	0	1	0	1	0	65	0	0	5	22
0	0	0	0	0	0	0	1	0	0	0	0	0	0	0	1	0	65	0	1	49	72
0	0	0	0	0	0	0	0	0	0	0	0	0	0	0	1	0	65	0	0	89	59
1	0	0	0	0	0	0	0	0	0	0	0	0	0	0	1	1	65	0	0	93	57
1	0	0	0	0	0	0	1	0	0	0	1	0	1	0	1	1	65	0	0	21	99
1	0	0	0	0	0	0	NA	0	0	0	0	0	0	0	1	1	65	0	0	93	57
1	0	0	0	0	0	0	0	0	0	0	0	0	1	0	1	0	65	0	0	21	99
0	0	0	1	0	1	0	0	0	0	0	0	0	0	0	1	1	65	1	0	33	65
1	0	0	0	0	0	0	0	0	0	0	0	0	0	0	1	0	65	0	0	45	28
1	0	0	0	1	0	0	0	0	0	0	0	0	0	0	1	0	65	0	0	29	26
0	0	0	0	1	0	0	0	0	0	0	0	0	0	0	0	0	65	0	0	105	59
0	0	0	0	0	0	0	NA	0	0	0	0	0	1	0	1	1	65	0	1	97	51
0	0	0	0	0	0	0	0	0	0	0	0	0	1	0	1	0	65	0	0	89	59
0	0	0	0	0	0	0	0	0	0	0	0	0	0	0	1	0	65	0	0	105	59
1	0	0	0	0	0	0	1	0	0	0	0	0	0	0	1	1	65	0	0	69	46
1	0	0	0	0	0	0	NA	0	0	0	0	0	0	0	1	1	65	0	1	53	43
0	0	0	0	0	0	0	0	0	0	0	0	0	1	0	0	1	65	0	1	49	72
0	0	0	0	0	0	0	1	0	0	0	0	0	0	0	0	0	65	0	0	57	13
0	0	0	0	0	0	0	0	0	0	0	0	0	0	0	1	0	65	0	0	65	56
1	0	0	0	0	0	0	0	0	0	1	0	0	0	0	1	0	65	0	0	37	55
1	0	0	0	0	0	0	0	0	0	0	0	0	0	0	1	0	65	0	0	117	22
0	0	0	0	0	0	0	0	0	0	0	0	0	0	0	0	0	65	0	0	49	72
0	0	0	0	0	0	0	0	0	0	0	0	0	0	0	1	0	65	0	0	57	13
1	0	0	0	0	0	0	0	0	0	0	0	0	1	0	1	0	65	1	0	37	55
1	0	0	0	0	0	0	0	0	0	0	0	1	0	0	1	1	65	0	1	53	43
1	0	0	0	0	0	0	0	0	0	0	0	0	0	NA	1	0	65	0	0	109	56
1	0	0	0	0	0	0	0	0	0	0	0	0	0	0	1	0	65	0	0	53	43
1	0	0	0	0	0	1	0	0	0	0	0	0	0	0	1	0	65	0	0	109	56
1	0	0	0	0	0	0	0	0	0	0	0	0	0	0	1	0	65	0	0	117	22
1	0	0	0	0	0	0	0	0	0	0	0	0	0	0	0	0	65	0	0	21	99
0	0	0	0	0	0	1	1	0	0	0	0	0	0	0	0	0	65	0	0	17	92
1	0	0	0	0	0	0	0	0	0	0	0	0	0	0	1	1	65	0	0	101	51
0	0	0	0	0	0	0	0	0	0	0	0	0	0	0	1	0	65	0	0	33	65
0	0	0	0	0	0	0	0	0	0	0	1	0	0	0	0	0	65	0	0	17	92
1	0	0	0	1	0	0	0	0	0	0	0	0	1	0	1	1	65	0	0	101	51
0	0	0	0	0	0	0	0	0	0	0	0	0	0	0	1	0	65	0	0	105	59
0	0	0	0	0	0	0	1	0	0	0	NA	NA	NA	0	1	1	65	0	0	113	26
1	0	0	0	0	0	1	0	0	0	0	0	0	0	0	1	0	65	0	0	5	22
0	0	0	0	0	0	0	1	0	0	0	1	0	0	NA	0	1	65	1	0	105	59
0	0	0	0	0	0	0	0	0	0	0	0	0	0	0	0	0	65	0	0	65	56
0	0	0	0	0	0	0	0	0	0	0	0	0	0	0	1	1	65	0	0	33	65
1	0	0	0	0	0	0	0	0	0	0	0	0	0	0	0	0	65	0	0	21	99
1	0	0	0	0	0	0	0	0	0	0	0	0	0	0	1	1	65	0	0	21	99
0	0	0	0	0	0	1	1	0	0	0	0	1	0	NA	1	0	65	0	0	97	51
1	0	0	0	0	0	0	0	0	0	0	0	0	0	0	1	0	65	0	0	37	55
0	0	0	1	0	0	0	0	0	0	0	0	0	1	0	1	0	65	0	0	17	92
0	0	0	NA	1	0	0	0	0	0	0	0	0	0	0	NA	0	65	0	0	97	51
1	0	0	0	0	0	0	0	0	0	0	0	0	0	0	0	0	65	0	0	117	22
1	0	0	0	0	0	0	0	0	0	0	0	0	0	0	1	0	65	0	0	29	26
0	0	0	0	0	0	0	0	0	0	0	0	0	1	0	0	0	65	0	0	41	33
1	0	0	0	0	0	0	0	0	0	0	1	0	1	1	1	0	65	0	0	45	28
1	0	0	1	0	1	1	1	0	0	0	0	0	0	0	1	1	65	1	0	69	46
0	0	0	0	0	0	0	0	0	0	0	0	0	1	0	1	1	65	0	0	49	72
0	0	0	0	0	0	0	0	0	0	0	0	0	0	0	1	1	65	0	0	105	59
1	0	0	0	0	0	0	0	0	0	0	1	0	1	0	0	1	65	0	0	53	43
1	0	0	0	0	0	0	0	0	0	0	0	0	0	0	1	0	65	0	0	53	43
0	0	0	1	NA	0	0	0	0	0	0	0	0	0	0	1	0	65	0	0	105	59
1	0	0	0	0	0	0	0	0	0	0	0	0	0	0	0	1	65	0	0	109	56
0	0	0	0	0	0	0	0	0	0	0	1	0	0	0	0	0	65	0	0	25	28
1	0	0	0	0	0	0	0	0	0	0	0	0	0	0	1	1	65	0	0	101	51
0	0	0	0	0	0	0	0	0	0	0	0	0	0	0	0	0	65	0	0	49	72
0	0	0	0	0	0	1	1	0	0	0	1	0	0	0	0	1	65	1	0	41	33
1	0	0	0	0	0	0	1	0	0	0	0	0	0	0	0	0	65	0	0	21	99
1	0	0	0	1	0	0	0	0	0	0	0	0	NA	0	1	1	65	0	0	21	99
0	0	0	0	0	0	0	0	0	0	0	0	0	0	0	1	1	65	0	0	33	65
0	0	0	0	0	0	0	1	0	0	0	0	0	0	0	1	1	65	0	1	33	65
0	0	0	0	0	0	0	1	0	0	0	0	0	0	0	1	1	65	1	0	89	59
0	0	0	0	0	0	0	0	0	0	0	0	0	1	0	0	0	65	0	0	105	59
0	0	0	0	0	0	0	0	0	0	0	0	0	0	0	1	1	65	0	0	113	26
1	0	0	0	0	0	0	0	0	0	0	0	0	0	0	0	0	65	0	0	5	22
0	0	0	0	0	0	0	1	0	0	0	0	0	0	0	1	1	65	1	0	65	56
0	0	0	0	0	0	0	0	0	0	0	0	0	0	NA	1	0	65	0	0	49	72
0	0	0	0	0	0	0	0	0	0	0	1	0	0	0	0	0	65	0	0	9	27
0	0	0	0	0	0	0	1	0	0	0	NA	NA	NA	0	0	0	65	0	0	113	26
0	0	0	0	0	0	0	0	0	0	0	0	0	0	0	1	0	65	0	0	89	59
1	0	0	0	0	0	1	0	0	0	0	0	0	0	0	0	0	65	0	0	5	22
0	0	0	0	NA	0	0	1	0	0	0	0	0	0	0	1	0	65	0	0	113	26
0	0	0	0	0	0	0	0	0	0	0	0	0	1	0	0	0	65	0	0	105	59
0	0	0	0	0	1	0	0	0	0	1	0	0	0	0	1	0	65	0	0	105	59
1	0	0	0	0	0	0	0	0	0	0	1	0	1	0	0	1	65	0	0	5	22
1	0	0	0	0	1	0	0	0	0	1	1	0	0	0	1	1	65	0	0	69	46
0	0	0	NA	0	0	0	0	0	0	0	0	1	0	0	1	0	65	1	0	49	72
1	0	0	0	0	0	0	0	0	0	0	0	0	0	0	1	0	65	0	0	13	26
0	0	0	0	0	1	0	0	0	0	1	NA	NA	NA	NA	1	0	65	1	0	17	92
1	0	0	0	0	0	0	0	0	0	0	1	0	0	1	1	1	65	0	1	21	99
1	0	0	0	0	0	0	1	0	0	0	0	0	0	NA	1	0	65	0	1	21	99
1	0	0	0	0	0	0	0	0	0	0	0	0	0	0	0	1	65	0	0	101	51
1	0	0	0	0	0	1	0	0	0	0	0	0	0	0	1	0	65	0	0	21	99
0	0	0	0	0	0	0	0	0	0	0	0	0	0	0	1	1	65	0	0	105	59
1	0	0	0	0	0	0	0	0	0	0	0	0	0	0	0	0	65	0	0	93	57
0	0	0	0	1	0	0	0	0	0	0	0	0	0	0	1	1	65	0	0	49	72
[truncated: 4,099 more rows]
